# Supplementary material for: Accelerated Biodegradation of the Agrochemical Ametoctradin by Soil-Derived Microbial Consortia
Source: Front Microbiol. 2020 Aug 25;11:1898. doi: 10.3389/fmicb.2020.01898 (PMC7477900; doi:10.3389/fmicb.2020.01898)
Supplement: Supplementary file 4 [file Table_1.XLSX]

## Sheet: soils-abundance
#OTU ID	Lufa 2.2 Untreated	Lufa 2.2 Treated	Lufa 2.3 Untreated	Lufa 2.3 Treated	CA Untreated	CA Treated	NJ Untreated	NJ Treated	Change	Percent Change
Unassigned;__;__;__;__;__;__	0.0160554	0.00871408	0.0248017	0.0201377	0.0379897	0.0324337	0.019625	0.0195392	Down	-0.436969
k__Bacteria;__;__;__;__;__;__	0.000302458	0.000204379	0	0.000216372	0.00136886	0.000216688	0.000861371	0.000388737	Down	-54.87
k__Bacteria;p__AD3;c__ABS-6;o__;f__;g__;s__	0	0.000113109	0	0	0	0	0	7.29395e-05	Up
k__Bacteria;p__Acidobacteria;__;__;__;__;__	0.0157248	0.00409245	0.0250852	0.0160447	0.00841565	0.00231339	0.00986256	0.0144784	Up	46.802
k__Bacteria;p__Acidobacteria;c__;o__;f__;g__;s__	0.00128341	0.000795404	0.001076	0.00101509	0.00042404	0	0.000459746	0.000242858	Down	-47.1757
k__Bacteria;p__Acidobacteria;c__Acidobacteria-5;o__;f__;g__;s__	0.00620856	0.00217847	0.0116572	0.0134581	0.00205434	0.000576057	0.0103091	0.00408691	Down	-60.3563
k__Bacteria;p__Acidobacteria;c__Acidobacteria-6;__;__;__;__	0	0	0	0	0.000198295	0	8.08081e-05	0.000218813	Up	170.782
k__Bacteria;p__Acidobacteria;c__Acidobacteria-6;o__CCU21;f__;g__;s__	0.024616	0.00974382	0.0251242	0.0181366	0.0088914	0.00234585	0.0116617	0.0151709	Up	30.0916
k__Bacteria;p__Acidobacteria;c__Acidobacteria-6;o__iii1-15;__;__;__	0.0159631	0.00719354	0.0381967	0.0255617	0.0189091	0.0043519	0.0169259	0.0179818	Up	6.23862
k__Bacteria;p__Acidobacteria;c__Acidobacteria-6;o__iii1-15;f__;g__;s__	0.0379946	0.01361	0.170306	0.141397	0.0520673	0.0109508	0.0898095	0.072958	Down	-18.7636
k__Bacteria;p__Acidobacteria;c__Acidobacteria-6;o__iii1-15;f__RB40;g__;s__	0.00448145	0.00207035	0.0175611	0.0105013	0.0151344	0.00313859	0.00619184	0.00632872	Up	2.21066
k__Bacteria;p__Acidobacteria;c__Acidobacteria-6;o__iii1-15;f__mb2424;g__;s__	0.000775584	0	0.0217151	0.0154705	0.0084847	0.00121269	0.00953117	0.00572196	Down	-39.9658
k__Bacteria;p__Acidobacteria;c__Acidobacteriia;o__Acidobacteriales;f__Acidobacteriaceae;g__;s__	0.00515311	0.00212615	0	0	0	0	0	0	none
k__Bacteria;p__Acidobacteria;c__Acidobacteriia;o__Acidobacteriales;f__Koribacteraceae;g__;s__	0.0215495	0.0144018	0	0	0	0	7.33245e-05	4.88902e-05	Down	-33.3236
k__Bacteria;p__Acidobacteria;c__Acidobacteriia;o__Acidobacteriales;f__Koribacteraceae;g__Candidatus Koribacter;s__	0.00724354	0.00391271	0	0	0	0	0	0	none
k__Bacteria;p__Acidobacteria;c__DA052;o__Ellin6513;f__;g__;s__	0.00388301	0.00250143	0.000835326	0.000684336	0.000724673	7.40083e-05	0.000775495	0.000292549	Down	-62.2758
k__Bacteria;p__Acidobacteria;c__EC1113;o__;f__;g__;s__	0	0	0.000207173	0	0	0	0	0	none
k__Bacteria;p__Acidobacteria;c__PAUC37f;o__;f__;g__;s__	0.000165052	0.000386437	0.000313886	0.000274484	0	0	0.000462398	0.000462468	Up	0.0151369
k__Bacteria;p__Acidobacteria;c__RB25;o__;f__;g__;s__	0.00209139	0.001259	0.001164	0.00104166	0.000464011	0.000307331	0.00522678	0.00321086	Down	-38.569
k__Bacteria;p__Acidobacteria;c__S035;o__;f__;g__;s__	0	0	0	0.000241099	0	0	0	0	none
k__Bacteria;p__Acidobacteria;c__Solibacteres;o__Solibacterales;f__;g__;s__	0.00117744	0.000770407	0.000230155	0.000126103	0	0	0.000543206	0.000291753	Down	-46.2905
k__Bacteria;p__Acidobacteria;c__Solibacteres;o__Solibacterales;f__PAUC26f;g__;s__	0	0	0	0	0	0.00014268	0	0	none
k__Bacteria;p__Acidobacteria;c__Solibacteres;o__Solibacterales;f__Solibacteraceae;g__;s__	0.000224133	0	0	0	0	0	7.57404e-05	0	Down	-100
k__Bacteria;p__Acidobacteria;c__Solibacteres;o__Solibacterales;f__Solibacteraceae;g__Candidatus Solibacter;s__	0.0170434	0.010724	0.000313886	0.000674458	0	0	0.000770427	0.000754226	Down	-2.1029
k__Bacteria;p__Acidobacteria;c__Solibacteres;o__Solibacterales;f__[Bryobacteraceae];g__;s__	0	8.01089e-05	0	0.000183601	0	0	0.000154133	0	Down	-100
k__Bacteria;p__Acidobacteria;c__Sva0725;o__Sva0725;f__;g__;s__	0	0.000113109	0.000311943	0.000599652	0.000372329	6.86719e-05	0.00053307	0.000195561	Down	-63.3143
k__Bacteria;p__Acidobacteria;c__TM1;o__;f__;g__;s__	0.000283214	8.28466e-05	0	0	0	0	0	0	none
k__Bacteria;p__Acidobacteria;c__[Chloracidobacteria];o__11-24;f__;g__;s__	0.000672879	0.000474968	0.00296823	0.00147747	9.91473e-05	0	0.000469881	0.000218813	Down	-53.4322
k__Bacteria;p__Acidobacteria;c__[Chloracidobacteria];o__DS-100;f__;g__;s__	0	0	6.07497e-05	0	0	9.59785e-05	0	0	none
k__Bacteria;p__Acidobacteria;c__[Chloracidobacteria];o__Ellin7246;f__;g__;s__	0.000527071	0	0	0	0	0	0	0	none
k__Bacteria;p__Acidobacteria;c__[Chloracidobacteria];o__PK29;f__;g__;s__	0.000302938	0.000240327	0.00155579	0.000974284	0.000119133	7.40083e-05	0.00284653	0.00124074	Down	-56.4123
k__Bacteria;p__Acidobacteria;c__[Chloracidobacteria];o__RB41;f__;g__;s__	0.0325766	0.00945801	0.0632316	0.0415659	0.0186266	0.00309465	0.119693	0.0681909	Down	-43.0285
k__Bacteria;p__Acidobacteria;c__[Chloracidobacteria];o__RB41;f__Ellin6075;g__;s__	0.00682144	0.0050888	0.00989853	0.0104847	0.0183052	0.0111155	0.0154284	0.0154669	Up	0.249096
k__Bacteria;p__Acidobacteria;c__iii1-8;o__32-20;f__;g__;s__	0.00800354	0.00386575	0.0017396	0.000900708	0.00227184	0.000354032	0.00391821	0.00141305	Down	-63.9363
k__Bacteria;p__Acidobacteria;c__iii1-8;o__DS-18;f__;g__;s__	0.000474085	8.01089e-05	0.00128085	0.00061573	0.00193762	0.000265965	0.00800878	0.00182583	Down	-77.2022
k__Bacteria;p__Acidobacteria;c__iii1-8;o__SJA-36;f__;g__;s__	0.0013974	0.00083388	0	0	0	0	0	0	none
k__Bacteria;p__Actinobacteria;__;__;__;__;__	0	0	8.37311e-05	0	0.000317427	0	7.57404e-05	0.000193968	Up	156.095
k__Bacteria;p__Actinobacteria;c__Acidimicrobiia;o__Acidimicrobiales;f__;g__;s__	0.000224133	0	0.00195535	0.00163388	0.00204687	0.000932664	0.000464814	0.000146671	Down	-68.4453
k__Bacteria;p__Actinobacteria;c__Acidimicrobiia;o__Acidimicrobiales;f__AKIW874;g__;s__	0	0	0	0.000116225	0.000253197	0	0	0	none
k__Bacteria;p__Actinobacteria;c__Acidimicrobiia;o__Acidimicrobiales;f__C111;g__;s__	0.00110895	0.000568976	0.00164767	0.00161903	0.000682291	0.000578632	0.000376522	0.000365489	Down	-2.93026
k__Bacteria;p__Actinobacteria;c__Acidimicrobiia;o__Acidimicrobiales;f__EB1017;g__;s__	0.00448284	0.00323884	0.00122437	0.000881556	0.000225746	0.000148017	0.00092456	0.000609143	Down	-34.1153
k__Bacteria;p__Actinobacteria;c__Acidimicrobiia;o__Acidimicrobiales;f__Iamiaceae;g__Iamia;s__	0	0	0.00026598	0	0	0	0	0	none
k__Bacteria;p__Actinobacteria;c__Actinobacteria;o__Actinomycetales;__;__;__	0.000692123	0.000207117	0.00107989	0.000736249	0.000962939	0.000417368	0.000302961	0.000195561	Down	-35.4503
k__Bacteria;p__Actinobacteria;c__Actinobacteria;o__Actinomycetales;f__;g__;s__	0.00412269	0.0050108	0.00020523	0.000624994	0	0.000137344	0.000149065	0.000511358	Up	243.044
k__Bacteria;p__Actinobacteria;c__Actinobacteria;o__Actinomycetales;f__Actinosynnemataceae;__;__	0.000158957	0	0.000680327	0.000368432	0.000238265	7.40083e-05	0	0.000536199	Up
k__Bacteria;p__Actinobacteria;c__Actinobacteria;o__Actinomycetales;f__Actinosynnemataceae;g__;s__	5.29857e-05	0	6.07497e-05	0.000141567	0.000253197	0	0.000984625	0.000267709	Down	-72.8111
k__Bacteria;p__Actinobacteria;c__Actinobacteria;o__Actinomycetales;f__Frankiaceae;__;__	0.000171627	0.00012427	0	0	0	0	0	0	none
k__Bacteria;p__Actinobacteria;c__Actinobacteria;o__Actinomycetales;f__Frankiaceae;g__;s__	0.00260248	0.00124538	0	4.20345e-05	0	0.000211352	0	0.000218818	Up
k__Bacteria;p__Actinobacteria;c__Actinobacteria;o__Actinomycetales;f__Geodermatophilaceae;g__;s__	0.000112066	0	0.00161729	0.00142555	0.00369132	0.00131143	0.000151481	0.000267704	Up	76.7246
k__Bacteria;p__Actinobacteria;c__Actinobacteria;o__Actinomycetales;f__Geodermatophilaceae;g__Geodermatophilus;s__	0	0	0.000535846	0.000157645	0.00130782	0.000312667	0	0.00017072	Up
k__Bacteria;p__Actinobacteria;c__Actinobacteria;o__Actinomycetales;f__Glycomycetaceae;g__Glycomyces;s__	0	0	7.32118e-05	8.40689e-05	0	0	0.000454442	0	Down	-100
k__Bacteria;p__Actinobacteria;c__Actinobacteria;o__Actinomycetales;f__Intrasporangiaceae;g__Knoellia;__	0	4.14233e-05	0	0	0.000737193	0.000746044	0	0	none
k__Bacteria;p__Actinobacteria;c__Actinobacteria;o__Actinomycetales;f__Intrasporangiaceae;g__Phycicoccus;s__	0.000625508	0.000488867	0.000339192	0.00119808	9.91473e-05	0.000370666	0.000300782	0.000462473	Up	53.757
k__Bacteria;p__Actinobacteria;c__Actinobacteria;o__Actinomycetales;f__Kineosporiaceae;g__;s__	0.000230708	0.00039486	0.000353597	0.000126103	0.000543173	6.86719e-05	8.08081e-05	0.000145879	Up	80.5252
k__Bacteria;p__Actinobacteria;c__Actinobacteria;o__Actinomycetales;f__Microbacteriaceae;g__Agromyces;s__	0	0	0.000301424	0.000832717	0.00189843	0.00083135	0	0.0002685	Up
k__Bacteria;p__Actinobacteria;c__Actinobacteria;o__Actinomycetales;f__Microbacteriaceae;g__Microbacterium;__	0	0	0	5.81125e-05	0.000119133	0	8.08081e-05	0	Down	-100
k__Bacteria;p__Actinobacteria;c__Actinobacteria;o__Actinomycetales;f__Microbacteriaceae;g__Microbacterium;s__	5.90807e-05	0	0.000144481	0.00112511	0	7.40083e-05	0.000156548	0.00017072	Up	9.05241
k__Bacteria;p__Actinobacteria;c__Actinobacteria;o__Actinomycetales;f__Microbacteriaceae;g__Microbacterium;s__chocolatum	5.90807e-05	0.000121532	0.000207173	0.000892664	0.00107888	0.000842022	0.000310681	0.000291748	Down	-6.09405
k__Bacteria;p__Actinobacteria;c__Actinobacteria;o__Actinomycetales;f__Micrococcaceae;__;__	0	0	7.32118e-05	0	0.00766516	0.0024461	0	7.29395e-05	Up
k__Bacteria;p__Actinobacteria;c__Actinobacteria;o__Actinomycetales;f__Micrococcaceae;g__;s__	0.00116573	0.000284488	0.00145452	0.00252778	0.0347985	0.00287219	0.00154834	0.00650501	Up	320.128
k__Bacteria;p__Actinobacteria;c__Actinobacteria;o__Actinomycetales;f__Micrococcaceae;g__Arthrobacter;s__	0	0	0	0	0.0012729	0	0	0	none
k__Bacteria;p__Actinobacteria;c__Actinobacteria;o__Actinomycetales;f__Micromonosporaceae;__;__	0.00164356	0.000960888	0.00121423	0.00146882	0.000737193	7.40083e-05	0.000782742	0.000998682	Up	27.5875
k__Bacteria;p__Actinobacteria;c__Actinobacteria;o__Actinomycetales;f__Micromonosporaceae;g__;s__	0.00100394	0.00056329	0.000424866	0.000608916	0.000808889	0.000403309	0.000393905	0.000608357	Up	54.4425
k__Bacteria;p__Actinobacteria;c__Actinobacteria;o__Actinomycetales;f__Micromonosporaceae;g__Actinoplanes;__	0.000442171	0.00151912	0.000364498	0.000482813	0	0.000222025	0.000161616	0.000293341	Up	81.5048
k__Bacteria;p__Actinobacteria;c__Actinobacteria;o__Actinomycetales;f__Micromonosporaceae;g__Actinoplanes;s__	5.29857e-05	0	0.000280385	5.81125e-05	0.000575678	6.86719e-05	0.000151481	0	Down	-100
k__Bacteria;p__Actinobacteria;c__Actinobacteria;o__Actinomycetales;f__Micromonosporaceae;g__Catellatospora;s__	0	0.000234642	0.000678384	0.000352354	0	0	0.00067972	0.000461676	Down	-32.0784
k__Bacteria;p__Actinobacteria;c__Actinobacteria;o__Actinomycetales;f__Mycobacteriaceae;g__Mycobacterium;s__	0.00578219	0.0048267	0.00389548	0.00484608	0.00021828	0.000817291	0.00412231	0.00481946	Up	16.9116
k__Bacteria;p__Actinobacteria;c__Actinobacteria;o__Actinomycetales;f__Mycobacteriaceae;g__Mycobacterium;s__celatum	0.000230708	0	0	0	0	0	0	0.000193968	Up
k__Bacteria;p__Actinobacteria;c__Actinobacteria;o__Actinomycetales;f__Nakamurellaceae;g__;s__	0	0	0.000194711	0.000199679	0	0	7.33245e-05	0	Down	-100
k__Bacteria;p__Actinobacteria;c__Actinobacteria;o__Actinomycetales;f__Nocardiaceae;g__Nocardia;s__	0.000118641	0	0.000852056	0.000225636	0.000674826	0	7.33245e-05	0.000194769	Up	165.626
k__Bacteria;p__Actinobacteria;c__Actinobacteria;o__Actinomycetales;f__Nocardiaceae;g__Rhodococcus;__	0	0	0.000133961	0.00049392	0	0	0	0.00012183	Up
k__Bacteria;p__Actinobacteria;c__Actinobacteria;o__Actinomycetales;f__Nocardiaceae;g__Rhodococcus;s__	0.000171627	0	0.00062152	0.000157645	0	7.40083e-05	0.000156548	0.00177853	Up	1036.09
k__Bacteria;p__Actinobacteria;c__Actinobacteria;o__Actinomycetales;f__Nocardioidaceae;__;__	0	0	0	0	0.00061806	0.000211352	7.57404e-05	0	Down	-100
k__Bacteria;p__Actinobacteria;c__Actinobacteria;o__Actinomycetales;f__Nocardioidaceae;g__;s__	0.0033246	0.00768656	0.00394373	0.00877159	0.00483763	0.0073642	0.00169764	0.00317151	Up	86.8192
k__Bacteria;p__Actinobacteria;c__Actinobacteria;o__Actinomycetales;f__Nocardioidaceae;g__Aeromicrobium;s__	5.90807e-05	0.000447443	0.000389422	0.00118138	0.00240163	0.00142938	0.000308265	0	Down	-100
k__Bacteria;p__Actinobacteria;c__Actinobacteria;o__Actinomycetales;f__Nocardioidaceae;g__Kribbella;s__	0.000277599	0.000162956	0.000374635	0.000200294	0.000245731	6.86719e-05	7.33245e-05	4.88902e-05	Down	-33.3236
k__Bacteria;p__Actinobacteria;c__Actinobacteria;o__Actinomycetales;f__Nocardioidaceae;g__Nocardioides;s__	0.00038309	0.000955412	0.000954501	0.00202582	0.000649786	0.000260629	0.000149065	0.000365484	Up	145.185
k__Bacteria;p__Actinobacteria;c__Actinobacteria;o__Actinomycetales;f__Promicromonosporaceae;g__Promicromonospora;s__	0	0	0	0	0.000253197	0	0	7.29395e-05	Up
k__Bacteria;p__Actinobacteria;c__Actinobacteria;o__Actinomycetales;f__Propionibacteriaceae;__;__	0.000105971	0	6.07497e-05	0.000200294	0	0	0	0	none
k__Bacteria;p__Actinobacteria;c__Actinobacteria;o__Actinomycetales;f__Propionibacteriaceae;g__;s__	0.00288713	0.000750824	0.00317967	0.00277447	0.00328727	0.00133001	0.00193765	0.00134011	Down	-30.8382
k__Bacteria;p__Actinobacteria;c__Actinobacteria;o__Actinomycetales;f__Pseudonocardiaceae;g__;s__	0.000289309	0	7.32118e-05	0	0	6.86719e-05	0	0	none
k__Bacteria;p__Actinobacteria;c__Actinobacteria;o__Actinomycetales;f__Pseudonocardiaceae;g__Amycolatopsis;s__	0	0.00012427	0	0	0	6.86719e-05	0	4.88902e-05	Up
k__Bacteria;p__Actinobacteria;c__Actinobacteria;o__Actinomycetales;f__Pseudonocardiaceae;g__Pseudonocardia;s__	0.000810765	0.000463598	0.000948249	0.00104908	0.00111885	0.000619998	0.00124538	0.00197411	Up	58.5148
k__Bacteria;p__Actinobacteria;c__Actinobacteria;o__Actinomycetales;f__Streptomycetaceae;g__;s__	0.000872632	0.000488867	0.00158223	0.000983547	9.91473e-05	7.40083e-05	0.000386421	0.000463264	Up	19.8858
k__Bacteria;p__Actinobacteria;c__Actinobacteria;o__Actinomycetales;f__Streptomycetaceae;g__Streptomyces;__	5.29857e-05	0.00028175	0.000240674	0.00023245	0.000788904	0.000312667	7.57404e-05	0.000169923	Up	124.35
k__Bacteria;p__Actinobacteria;c__Actinobacteria;o__Actinomycetales;f__Streptomycetaceae;g__Streptomyces;s__	0.00127122	0.000789509	0.00211613	0.0017668	0.00259751	0.000773351	0.00213399	0.000561841	Down	-73.6718
k__Bacteria;p__Actinobacteria;c__Actinobacteria;o__Actinomycetales;f__Streptosporangiaceae;__;__	0.00148657	0.000549392	0.0013108	0.000498891	0.000444026	0.000137344	8.08081e-05	0.000536996	Up	564.532
k__Bacteria;p__Actinobacteria;c__Actinobacteria;o__Actinomycetales;f__Thermomonosporaceae;__;__	0.000124736	0	0	0	0	0	0	0	none
k__Bacteria;p__Actinobacteria;c__MB-A2-108;o__0319-7L14;f__;g__;s__	0.00493063	0.00395344	0.00370229	0.00286038	0.00155355	0.000647304	0.00250108	0.000803111	Down	-67.8895
k__Bacteria;p__Actinobacteria;c__Rubrobacteria;o__Rubrobacterales;f__Rubrobacteraceae;g__Rubrobacter;s__	0	0	0.000240674	0	0.000625526	7.40083e-05	0	0	none
k__Bacteria;p__Actinobacteria;c__Thermoleophilia;__;__;__;__	0.000601128	0.000314751	0.00110287	0.000524847	0.000225746	0.000148017	0.000618946	0.000293341	Down	-52.6064
k__Bacteria;p__Actinobacteria;c__Thermoleophilia;o__Gaiellales;f__;g__;s__	0.000731959	0.00056329	0.000121499	0	9.91473e-05	7.40083e-05	0.000227457	4.88902e-05	Down	-78.5058
k__Bacteria;p__Actinobacteria;c__Thermoleophilia;o__Gaiellales;f__Gaiellaceae;g__;s__	0.037054	0.0186267	0.025675	0.0118056	0.0016495	0.000529355	0.00990884	0.00606579	Down	-38.784
k__Bacteria;p__Actinobacteria;c__Thermoleophilia;o__Solirubrobacterales;__;__;__	5.29857e-05	8.28466e-05	6.07497e-05	4.20345e-05	0	0	0	4.88902e-05	Up
k__Bacteria;p__Actinobacteria;c__Thermoleophilia;o__Solirubrobacterales;f__;g__;s__	0.00227564	0.00119005	0.00252621	0.00260135	0.000682291	0.00014268	0.00145787	0.000803912	Down	-44.8569
k__Bacteria;p__Actinobacteria;c__Thermoleophilia;o__Solirubrobacterales;f__Conexibacteraceae;g__;s__	0.000277599	0.000193218	0.000207173	0	0	0	7.33245e-05	7.29395e-05	Down	-0.525164
k__Bacteria;p__Actinobacteria;c__Thermoleophilia;o__Solirubrobacterales;f__Patulibacteraceae;g__;s__	6.56556e-05	0.00012427	0	0	0	0	0.000154133	0	Down	-100
k__Bacteria;p__Actinobacteria;c__Thermoleophilia;o__Solirubrobacterales;f__Solirubrobacteraceae;g__;s__	0.000750724	0.000204379	0.000546365	0.000373402	0.000297442	7.40083e-05	0.000237357	0.000243659	Up	2.65541
k__Bacteria;p__Armatimonadetes;c__Armatimonadia;o__Armatimonadales;f__Armatimonadaceae;g__;s__	0	0	0	0.000100147	0.000357398	0.00014268	0	0	none
k__Bacteria;p__Armatimonadetes;c__Chthonomonadetes;o__SJA-22;f__;g__;s__	0	0.000113109	0	0	0.000669771	6.86719e-05	0	0	none
k__Bacteria;p__Armatimonadetes;c__[Fimbriimonadia];o__[Fimbriimonadales];f__;g__;s__	0	0	0	0	0.000126598	0.000392012	0	0	none
k__Bacteria;p__BHI80-139;c__;o__;f__;g__;s__	0	0	0	0	0.00021828	0	0	0	none
k__Bacteria;p__Bacteroidetes;c__BME43;o__;f__;g__;s__	0	0	0	0	0.000352344	0	0	0	none
k__Bacteria;p__Bacteroidetes;c__Cytophagia;o__Cytophagales;f__Cytophagaceae;g__;s__	0.000822475	0.000436283	0.00468911	0.00651829	0.0112776	0.00470726	0.0086512	0.00605784	Down	-29.9768
k__Bacteria;p__Bacteroidetes;c__Cytophagia;o__Cytophagales;f__Cytophagaceae;g__Adhaeribacter;s__	5.90807e-05	0	0.000144481	0.000199064	0	0	0.000149065	0.000460875	Up	209.177
k__Bacteria;p__Bacteroidetes;c__Cytophagia;o__Cytophagales;f__Cytophagaceae;g__Dyadobacter;s__	0	0	0.000121499	0	9.91473e-05	0	7.57404e-05	0	Down	-100
k__Bacteria;p__Bacteroidetes;c__Cytophagia;o__Cytophagales;f__Cytophagaceae;g__Pontibacter;s__	0	0	0	0	0.000317427	0	0	0	none
k__Bacteria;p__Bacteroidetes;c__Cytophagia;o__Cytophagales;f__Cytophagaceae;g__Sporocytophaga;s__	0	0	0	0	0.000119133	0	7.33245e-05	0	Down	-100
k__Bacteria;p__Bacteroidetes;c__Flavobacteriia;o__Flavobacteriales;f__Cryomorphaceae;g__Fluviicola;s__	0	0	0	0	0.00042404	0.00109455	0	0	none
k__Bacteria;p__Bacteroidetes;c__Flavobacteriia;o__Flavobacteriales;f__Flavobacteriaceae;g__Flavobacterium;__	0.000124736	0	0.000121499	5.81125e-05	0.00171615	0.000425279	0.000454678	4.88902e-05	Down	-89.2473
k__Bacteria;p__Bacteroidetes;c__Flavobacteriia;o__Flavobacteriales;f__Flavobacteriaceae;g__Flavobacterium;s__	0.00134907	0.00012427	0.000508597	0.000525462	0.000803835	0.000354032	0.000836032	0.000267709	Down	-67.9787
k__Bacteria;p__Bacteroidetes;c__Sphingobacteriia;o__Sphingobacteriales;f__;g__;s__	0.0126894	0.00605742	0.0125377	0.0181473	0.021927	0.0144898	0.0203447	0.0128146	Down	-37.0124
k__Bacteria;p__Bacteroidetes;c__Sphingobacteriia;o__Sphingobacteriales;f__Sphingobacteriaceae;g__;s__	0	0.000121532	0	0	0	0	0	0	none
k__Bacteria;p__Bacteroidetes;c__VC2_1_Bac22;o__;f__;g__;s__	0	0	8.37311e-05	0.000116225	0.000126598	0.000233322	0.00046723	0.000461676	Down	-1.18856
k__Bacteria;p__Bacteroidetes;c__[Rhodothermi];o__[Rhodothermales];f__Rhodothermaceae;g__Rubricoccus;s__	0	0	0	0	0.00195255	0.000990039	0	0	none
k__Bacteria;p__Bacteroidetes;c__[Saprospirae];o__[Saprospirales];f__;g__;s__	0	4.14233e-05	0	0	0.00145626	0.000910694	0	0	none
k__Bacteria;p__Bacteroidetes;c__[Saprospirae];o__[Saprospirales];f__Chitinophagaceae;__;__	0	8.01089e-05	0.000986059	0.000183601	0	0	0.000828784	0.000243659	Down	-70.6004
k__Bacteria;p__Bacteroidetes;c__[Saprospirae];o__[Saprospirales];f__Chitinophagaceae;g__;s__	0.0228546	0.0146357	0.023026	0.030512	0.0146422	0.0139042	0.0341945	0.0283752	Down	-17.0182
k__Bacteria;p__Bacteroidetes;c__[Saprospirae];o__[Saprospirales];f__Chitinophagaceae;g__Chitinophaga;__	0	0	0.000387479	0.000142181	0.000253197	6.86719e-05	0.000229873	9.69838e-05	Down	-57.8098
k__Bacteria;p__Bacteroidetes;c__[Saprospirae];o__[Saprospirales];f__Chitinophagaceae;g__Chitinophaga;s__	0.00040843	0.00155053	0.00106819	0.0018132	0.000198295	0	0.000232289	0.000218818	Down	-5.799
k__Bacteria;p__Bacteroidetes;c__[Saprospirae];o__[Saprospirales];f__Chitinophagaceae;g__Flavisolibacter;s__	0.000112066	8.01089e-05	0.00171235	0.00210124	0.00920518	0.00624115	0.00592052	0.00519941	Down	-12.1798
k__Bacteria;p__Bacteroidetes;c__[Saprospirae];o__[Saprospirales];f__Saprospiraceae;g__;s__	0.00215522	0.0013778	0.00266292	0.00369623	0.0508209	0.0536584	0.00711133	0.00342648	Down	-51.8166
k__Bacteria;p__Bacteroidetes;c__[Saprospirae];o__[Saprospirales];f__Saprospiraceae;g__Saprospira;s__	0	0	0	0	9.91473e-05	0.000265965	0	0	none
k__Bacteria;p__Chlorobi;c__;o__;f__;g__;s__	0.000242898	0.000154533	7.32118e-05	0.000100147	0.000225746	0.000381339	0.000161616	7.29395e-05	Down	-54.8687
k__Bacteria;p__Chlorobi;c__Ignavibacteria;o__Ignavibacteriales;__;__;__	0.0244764	0.0166917	0.0252607	0.0215008	0.029062	0.0131353	0.0179042	0.0155068	Down	-13.3902
k__Bacteria;p__Chlorobi;c__OPB56;o__;f__;g__;s__	0	0	0	0	0.000550639	9.59785e-05	0	0	none
k__Bacteria;p__Chlorobi;c__SJA-28;o__;f__;g__;s__	6.56556e-05	0	6.07497e-05	0.000215757	0.000396589	6.86719e-05	0.000384006	9.69838e-05	Down	-74.7442
k__Bacteria;p__Chloroflexi;c__Anaerolineae;o__A31;f__S47;g__;s__	0	0	0.000133961	0	0	0	0	0	none
k__Bacteria;p__Chloroflexi;c__Anaerolineae;o__Ardenscatenales;f__Ardenscatenaceae;g__Ardenscatena;s__	0	0.000113109	0	0	0.001097	0.000836686	7.33245e-05	0	Down	-100
k__Bacteria;p__Chloroflexi;c__Anaerolineae;o__CFB-26;f__;g__;s__	0	0	0	0.000174338	9.91473e-05	0.000169987	0.00029813	0.000291753	Down	-2.13896
k__Bacteria;p__Chloroflexi;c__Anaerolineae;o__Caldilineales;f__Caldilineaceae;g__;s__	0	0	0	5.81125e-05	0.000225746	9.59785e-05	0	0	none
k__Bacteria;p__Chloroflexi;c__Anaerolineae;o__S0208;f__;g__;s__	0	0	0	0	0.000245731	0	0	0	none
k__Bacteria;p__Chloroflexi;c__Anaerolineae;o__SBR1031;f__A4b;g__;s__	0	0	0	0.000199679	0.000352344	0.000296033	0	0	none
k__Bacteria;p__Chloroflexi;c__Chloroflexi;o__Herpetosiphonales;f__;g__;s__	0	0	0	0.000141567	0	7.40083e-05	0	0	none
k__Bacteria;p__Chloroflexi;c__Chloroflexi;o__[Roseiflexales];f__;g__;s__	0	0	0	0	0	0.00014268	0.000553105	0.00034144	Down	-38.2686
k__Bacteria;p__Chloroflexi;c__Chloroflexi;o__[Roseiflexales];f__[Kouleothrixaceae];__;__	0	0	0	0	0.00021828	0	0	0	none
k__Bacteria;p__Chloroflexi;c__Chloroflexi;o__[Roseiflexales];f__[Kouleothrixaceae];g__;s__	0.00192264	0.00162339	0.000448229	0.000701029	0.00118122	0.000169987	0.00102517	0.00077827	Down	-24.0835
k__Bacteria;p__Chloroflexi;c__Ellin6529;o__;f__;g__;s__	0.0102688	0.00495671	0.00462173	0.00256798	0.00264417	0.00105275	0.00350602	0.00340325	Down	-2.93109
k__Bacteria;p__Chloroflexi;c__Gitt-GS-136;o__;f__;g__;s__	0.00109067	0.000320226	0.00334519	0.00233369	0.00195441	0.000735371	0.00154592	0.000511363	Down	-66.9218
k__Bacteria;p__Chloroflexi;c__Ktedonobacteria;o__Thermogemmatisporales;f__Thermogemmatisporaceae;g__;s__	0.000348869	0.000121532	0	0	0	0	0	0	none
k__Bacteria;p__Chloroflexi;c__P2-11E;o__;f__;g__;s__	0.000171147	4.14233e-05	0.00145529	0.000410466	0	0	0.00225799	0.00109407	Down	-51.5469
k__Bacteria;p__Chloroflexi;c__S085;o__;f__;g__;s__	0.00125672	0.000568976	0.000349711	0.000241714	0.00057809	0.000148017	0.000692035	0	Down	-100
k__Bacteria;p__Chloroflexi;c__TK10;o__;f__;g__;s__	0	8.01089e-05	6.07497e-05	0.000168138	0.000119133	0.000148017	0.000146649	0	Down	-100
k__Bacteria;p__Chloroflexi;c__TK10;o__AKYG885;f__5B-12;g__;s__	5.29857e-05	0.000207117	0	0	0	0	0	0	none
k__Bacteria;p__Chloroflexi;c__TK10;o__AKYG885;f__Dolo_23;g__;s__	0	0	0	0	0	0	8.08081e-05	4.88902e-05	Down	-39.4984
k__Bacteria;p__Chloroflexi;c__TK10;o__B07_WMSP1;f__;g__;s__	0.00129094	0.000745348	0	0.000168138	0	0	0.000146649	4.88902e-05	Down	-66.6618
k__Bacteria;p__Chloroflexi;c__TK10;o__B07_WMSP1;f__FFCH4570;g__;s__	0.000118641	0.000323173	0	8.40689e-05	0	0	0.000313097	0.00021961	Down	-29.8588
k__Bacteria;p__Chloroflexi;c__TK17;o__;f__;g__;s__	0.000184297	8.01089e-05	0	0	0	0	0	0	none
k__Bacteria;p__Chloroflexi;c__TK17;o__mle1-48;f__;g__;s__	0.000183817	4.14233e-05	0.000339192	0.000526077	0.00137018	0.000169987	0.000234941	9.77804e-05	Down	-58.3808
k__Bacteria;p__Chloroflexi;c__Thermomicrobia;o__JG30-KF-CM45;f__;g__;s__	0	0	0.000303366	0.000284363	0	0.000137344	7.57404e-05	9.69838e-05	Up	28.0477
k__Bacteria;p__Cyanobacteria;c__4C0d-2;o__MLE1-12;f__;g__;s__	0	0	8.37311e-05	0	0.000225746	0	8.08081e-05	0	Down	-100
k__Bacteria;p__Cyanobacteria;c__Chloroplast;o__Stramenopiles;f__;g__;s__	6.56556e-05	4.14233e-05	0	0	0	0	0	0	none
k__Bacteria;p__Cyanobacteria;c__Chloroplast;o__Streptophyta;f__;g__;s__	0.000124736	0.000791766	0	0	0	0	0.000300546	0	Down	-100
k__Bacteria;p__Elusimicrobia;c__Elusimicrobia;o__Elusimicrobiales;f__;g__;s__	0	0	0.000156943	0	0	0	0	0	none
k__Bacteria;p__Elusimicrobia;c__Elusimicrobia;o__FAC88;f__;g__;s__	0.000171627	0	0.000121499	0.000390095	0	0	0.000149065	0.000145874	Down	-2.14061
k__Bacteria;p__Elusimicrobia;c__Elusimicrobia;o__IIb;f__;g__;s__	0	0.000113109	0	0	0.000495737	0	0	0	none
k__Bacteria;p__Fibrobacteres;c__Fibrobacteria;o__258ds10;f__;g__;s__	0.000841719	0.000237379	0.000638672	9.95322e-05	0.000372329	0.000148017	0.000699754	0.000145874	Down	-79.1535
k__Bacteria;p__Firmicutes;c__Bacilli;o__Bacillales;__;__;__	0.000184297	8.01089e-05	0	0	9.91473e-05	0	0	0.000145879	Up
k__Bacteria;p__Firmicutes;c__Bacilli;o__Bacillales;f__Bacillaceae;g__Bacillus;s__	0.000495637	8.28466e-05	0	4.20345e-05	0.00102212	0.000243995	0	0	none
k__Bacteria;p__Firmicutes;c__Bacilli;o__Bacillales;f__Bacillaceae;g__Bacillus;s__flexus	0	0	0	9.95322e-05	0.0069541	0.0016627	8.08081e-05	0	Down	-100
k__Bacteria;p__Firmicutes;c__Bacilli;o__Bacillales;f__Bacillaceae;g__Bacillus;s__muralis	0.000158957	0	0	0	0.00021828	0	7.33245e-05	7.29395e-05	Down	-0.525164
k__Bacteria;p__Firmicutes;c__Bacilli;o__Bacillales;f__Paenibacillaceae;g__Paenibacillus;s__	0.000184297	8.28466e-05	8.37311e-05	0	0.000126598	0	0	0	none
k__Bacteria;p__Firmicutes;c__Bacilli;o__Bacillales;f__Planococcaceae;g__;s__	0	0	0	0	0	6.86719e-05	0.000161616	4.88902e-05	Down	-69.7492
k__Bacteria;p__Firmicutes;c__Bacilli;o__Bacillales;f__Planococcaceae;g__Sporosarcina;s__	0.000177722	0.000452438	0	0	0	0	0	0	none
k__Bacteria;p__Firmicutes;c__Clostridia;o__Clostridiales;f__Lachnospiraceae;g__;s__	0	0	0	0.000116225	0	0	7.57404e-05	0	Down	-100
k__Bacteria;p__GN02;c__GKS2-174;o__;f__;g__;s__	0	0	0	0	9.91473e-05	0	0.000227221	0	Down	-100
k__Bacteria;p__GN04;c__MSB-5A5;o__;f__;g__;s__	0	0	8.37311e-05	0	0	0	0.000146649	4.88902e-05	Down	-66.6618
k__Bacteria;p__Gemmatimonadetes;c__;o__;f__;g__;s__	0	0	0.000592328	0.000526691	0.00516011	0.00129799	0	0	none
k__Bacteria;p__Gemmatimonadetes;c__Gemm-1;o__;f__;g__;s__	0.00306063	0.0012399	0.00519383	0.00358614	0.00621022	0.00285537	0.00281177	0.00189877	Down	-32.4707
k__Bacteria;p__Gemmatimonadetes;c__Gemm-2;o__;f__;g__;s__	6.56556e-05	8.01089e-05	0.000255461	0.000498276	0.00243172	0.000312667	0.000513272	0.000412781	Down	-19.5785
k__Bacteria;p__Gemmatimonadetes;c__Gemm-3;o__;f__;g__;s__	0	0	8.37311e-05	0.000100147	0.000729727	0.000233322	0.000378938	0.00012183	Down	-67.8497
k__Bacteria;p__Gemmatimonadetes;c__Gemm-5;o__;f__;g__;s__	5.29857e-05	0	0.0015219	0.00129264	0.00333898	0.00182201	0.000154133	7.29395e-05	Down	-52.6775
k__Bacteria;p__Gemmatimonadetes;c__Gemmatimonadetes;__;__;__;__	0	0	0.000144481	4.20345e-05	0.00100718	0.000688669	7.33245e-05	0	Down	-100
k__Bacteria;p__Gemmatimonadetes;c__Gemmatimonadetes;o__;f__;g__;s__	0.00147855	0.000602186	0.00391496	0.00336111	0.0161297	0.00559404	0.0170472	0.00695553	Down	-59.1984
k__Bacteria;p__Gemmatimonadetes;c__Gemmatimonadetes;o__C114;f__;g__;s__	0	0.000121532	0.000351654	0.000225636	0.00021828	0.000206016	0.00188019	0.000779067	Down	-58.5646
k__Bacteria;p__Gemmatimonadetes;c__Gemmatimonadetes;o__Ellin5290;f__;g__;s__	0.00279105	0.00277229	0.000808077	0.00108308	0.00125533	0.000677997	0.00558947	0.00328381	Down	-41.25
k__Bacteria;p__Gemmatimonadetes;c__Gemmatimonadetes;o__Gemmatimonadales;f__;g__;s__	0	0	0	0	0.000583144	7.40083e-05	0	0	none
k__Bacteria;p__Gemmatimonadetes;c__Gemmatimonadetes;o__Gemmatimonadales;f__Ellin5301;g__;s__	0.00166237	0.00101073	0.000508597	0.000241714	0.000317427	9.59785e-05	0.00371364	0.00189878	Down	-48.8702
k__Bacteria;p__Gemmatimonadetes;c__Gemmatimonadetes;o__Gemmatimonadales;f__Gemmatimonadaceae;g__Gemmatimonas;s__	0.000118641	0	8.37311e-05	4.20345e-05	0.000689757	7.40083e-05	0.000369038	0	Down	-100
k__Bacteria;p__Gemmatimonadetes;c__Gemmatimonadetes;o__KD8-87;f__;g__;s__	0	0	0.000217693	0.00026767	0.00251571	0.00125663	0.000449847	0.000462473	Up	2.80678
k__Bacteria;p__Gemmatimonadetes;c__Gemmatimonadetes;o__N1423WL;f__;g__;s__	0.000658382	0.000430598	0.00126644	0.0010157	0.0158961	0.00464474	0.0109315	0.00516012	Down	-52.7961
k__Bacteria;p__Nitrospirae;c__Nitrospira;o__Nitrospirales;f__0319-6A21;g__;s__	0.00868961	0.00336915	0.015916	0.0101112	0.0010197	9.59785e-05	0.00519201	0.00515692	Down	-0.675893
k__Bacteria;p__Nitrospirae;c__Nitrospira;o__Nitrospirales;f__Nitrospiraceae;g__;s__	0	8.01089e-05	0.000217693	9.95322e-05	0.000344878	0	0.000151481	0	Down	-100
k__Bacteria;p__Nitrospirae;c__Nitrospira;o__Nitrospirales;f__Nitrospiraceae;g__Nitrospira;s__	0.00916705	0.00249616	0.0044582	0.00434276	0.00429523	0.00028536	0.00551132	0.00247989	Down	-55.0037
k__Bacteria;p__Nitrospirae;c__Nitrospira;o__Nitrospirales;f__[Leptospirillaceae];g__;s__	0	0	0	0.000141567	0	0	0	0	none
k__Bacteria;p__OD1;c__ABY1;o__;f__;g__;s__	0	0	0	0	0	6.86719e-05	0.000219974	4.88902e-05	Down	-77.7745
k__Bacteria;p__OD1;c__SM2F11;o__;f__;g__;s__	0	4.14233e-05	0	0	0.000225746	0.00129461	0.000149065	0	Down	-100
k__Bacteria;p__Planctomycetes;c__C6;o__d113;f__;g__;s__	0	0	0	0	0	0	0	0.000145874	Up
k__Bacteria;p__Planctomycetes;c__OM190;o__CL500-15;f__;g__;s__	0	0	0	0	0	0	8.08081e-05	7.29395e-05	Down	-9.73742
k__Bacteria;p__Planctomycetes;c__Phycisphaerae;o__Phycisphaerales;f__;g__;s__	5.90807e-05	4.14233e-05	0	8.40689e-05	0.000198295	0	0.000300546	0	Down	-100
k__Bacteria;p__Planctomycetes;c__Phycisphaerae;o__WD2101;f__;g__;s__	0.000591767	0	0.000144481	0.000116225	0.000119133	0.000148017	0.000227457	7.29395e-05	Down	-67.9327
k__Bacteria;p__Planctomycetes;c__Planctomycetia;o__Gemmatales;f__Isosphaeraceae;g__;s__	0.000165052	4.14233e-05	0	0	0	0	0	0	none
k__Bacteria;p__Proteobacteria;c__;o__;f__;g__;s__	0	0	0.000156943	0	0	0	0	0	none
k__Bacteria;p__Proteobacteria;c__Alphaproteobacteria;__;__;__;__	0.00554264	0.00786158	0.00247328	0.00331969	0.00210178	0.00127602	0.00100537	0.00121749	Up	21.099
k__Bacteria;p__Proteobacteria;c__Alphaproteobacteria;o__;f__;g__;s__	0.0166893	0.0333139	0.00123759	0.00431135	0.000912311	0.000477317	0.00177049	0.0021176	Up	19.6055
k__Bacteria;p__Proteobacteria;c__Alphaproteobacteria;o__BD7-3;f__;g__;s__	0.0015934	0.00198525	0.000883232	0.00147379	0.00297731	0.00150143	0.00123017	0.000998677	Down	-18.8182
k__Bacteria;p__Proteobacteria;c__Alphaproteobacteria;o__Caulobacterales;f__Caulobacteraceae;__;__	0.00046751	0.000629501	0.000642558	0.000905678	0.000821409	0.000683333	7.57404e-05	0.000291753	Up	285.201
k__Bacteria;p__Proteobacteria;c__Alphaproteobacteria;o__Caulobacterales;f__Caulobacteraceae;g__;s__	0.000870325	0.000952675	0.000885175	0.000284363	0.000689757	0.000567959	0.000525587	0.000485725	Down	-7.58419
k__Bacteria;p__Proteobacteria;c__Alphaproteobacteria;o__Caulobacterales;f__Caulobacteraceae;g__Caulobacter;s__	0.000336679	0.00083388	0.00093152	0.000808595	0	0	0.000237357	0.00021961	Down	-7.47672
k__Bacteria;p__Proteobacteria;c__Alphaproteobacteria;o__Caulobacterales;f__Caulobacteraceae;g__Mycoplana;s__	0	4.14233e-05	0	0	0	0	0	9.69838e-05	Up
k__Bacteria;p__Proteobacteria;c__Alphaproteobacteria;o__Caulobacterales;f__Caulobacteraceae;g__Phenylobacterium;s__	0.00400309	0.0045611	0.00110325	0.00198072	0.00342639	0.00159679	0.00175334	0.0014852	Down	-15.2931
k__Bacteria;p__Proteobacteria;c__Alphaproteobacteria;o__Ellin329;f__;g__;s__	0.00303586	0.00238306	0.00256052	0.00380686	0.000669771	0.000222025	0.00233705	0.000754221	Down	-67.7277
k__Bacteria;p__Proteobacteria;c__Alphaproteobacteria;o__Rhizobiales;__;__;__	0.0375663	0.0457626	0.0258558	0.02776	0.0412063	0.0214128	0.0175692	0.0187248	Up	6.5772
k__Bacteria;p__Proteobacteria;c__Alphaproteobacteria;o__Rhizobiales;f__;g__;s__	0.00101335	0.00316237	0.00188796	0.00376109	0.00303221	0.00208069	0.00115178	0.00180338	Up	56.5733
k__Bacteria;p__Proteobacteria;c__Alphaproteobacteria;o__Rhizobiales;f__Beijerinckiaceae;g__;s__	0.00075399	0.00165392	0.000803769	0.00069857	9.91473e-05	0.00016465	0.000151481	7.29395e-05	Down	-51.849
k__Bacteria;p__Proteobacteria;c__Alphaproteobacteria;o__Rhizobiales;f__Bradyrhizobiaceae;__;__	0.00141337	0.00308813	0	0.000215757	0.000506393	0	0	0.00017072	Up
k__Bacteria;p__Proteobacteria;c__Alphaproteobacteria;o__Rhizobiales;f__Bradyrhizobiaceae;g__;s__	0.181279	0.448357	0.0207916	0.0290909	0.00708575	0.00317933	0.0230612	0.0287391	Up	24.6206
k__Bacteria;p__Proteobacteria;c__Alphaproteobacteria;o__Rhizobiales;f__Bradyrhizobiaceae;g__Balneimonas;s__	0.000218038	8.28466e-05	0.00959557	0.00937446	0.00759028	0.00402669	0.00115443	0.00267863	Up	132.03
k__Bacteria;p__Proteobacteria;c__Alphaproteobacteria;o__Rhizobiales;f__Bradyrhizobiaceae;g__Bradyrhizobium;__	0	0	0.000121499	0	0	0	0	4.88902e-05	Up
k__Bacteria;p__Proteobacteria;c__Alphaproteobacteria;o__Rhizobiales;f__Bradyrhizobiaceae;g__Bradyrhizobium;s__	0.0059528	0.00540133	0.000255461	0.000448207	0.000297442	0	0.00129293	0.000922546	Down	-28.6468
k__Bacteria;p__Proteobacteria;c__Alphaproteobacteria;o__Rhizobiales;f__Hyphomicrobiaceae;__;__	0.000224133	0.000195956	0.00218314	0.00282454	0	0	0.00106614	0.000462473	Down	-56.6218
k__Bacteria;p__Proteobacteria;c__Alphaproteobacteria;o__Rhizobiales;f__Hyphomicrobiaceae;g__;s__	0.000315608	0.000781296	0.00218702	0.00354102	0.000372329	0.000746044	0.000161616	7.29395e-05	Down	-54.8687
k__Bacteria;p__Proteobacteria;c__Alphaproteobacteria;o__Rhizobiales;f__Hyphomicrobiaceae;g__Devosia;s__	0	0.000154533	0	5.81125e-05	0	0	7.57404e-05	0.000243654	Up	221.697
k__Bacteria;p__Proteobacteria;c__Alphaproteobacteria;o__Rhizobiales;f__Hyphomicrobiaceae;g__Hyphomicrobium;s__	0.00039528	0.000610399	0	0	0	0.00014268	0.000154133	0	Down	-100
k__Bacteria;p__Proteobacteria;c__Alphaproteobacteria;o__Rhizobiales;f__Hyphomicrobiaceae;g__Pedomicrobium;s__	0.00671965	0.00716544	0.00525968	0.00491775	0.0023318	0.000721312	0.00304093	0.00360596	Up	18.581
k__Bacteria;p__Proteobacteria;c__Alphaproteobacteria;o__Rhizobiales;f__Hyphomicrobiaceae;g__Rhodoplanes;s__	0.0496849	0.0801535	0.018885	0.0218569	0.0065194	0.00226606	0.0181599	0.0129484	Down	-28.6978
k__Bacteria;p__Proteobacteria;c__Alphaproteobacteria;o__Rhizobiales;f__Methylocystaceae;__;__	0	0	0.00032673	0	0.000126598	0	0	0	none
k__Bacteria;p__Proteobacteria;c__Alphaproteobacteria;o__Rhizobiales;f__Methylocystaceae;g__;s__	0.00048066	0.00101073	0	0	9.91473e-05	0	0	9.69838e-05	Up
k__Bacteria;p__Proteobacteria;c__Alphaproteobacteria;o__Rhizobiales;f__Methylocystaceae;g__Pleomorphomonas;s__	0	0	0	0	0.00021828	0.000408645	0	0	none
k__Bacteria;p__Proteobacteria;c__Alphaproteobacteria;o__Rhizobiales;f__Phyllobacteriaceae;__;__	0.000224133	0.000527552	0.000535846	0.000789453	9.91473e-05	0	7.57404e-05	0.000536204	Up	607.95
k__Bacteria;p__Proteobacteria;c__Alphaproteobacteria;o__Rhizobiales;f__Phyllobacteriaceae;g__Mesorhizobium;s__	0.000218038	0.000284488	0	4.20345e-05	0.000126598	6.86719e-05	0	0	none
k__Bacteria;p__Proteobacteria;c__Alphaproteobacteria;o__Rhizobiales;f__Rhizobiaceae;__;__	0	0.000356174	0.000374635	0.00103921	0.000868066	0.000625334	0.000300782	0.000463264	Up	54.0202
k__Bacteria;p__Proteobacteria;c__Alphaproteobacteria;o__Rhizobiales;f__Rhizobiaceae;g__;s__	0	0.000276065	6.07497e-05	0.000157645	0.000396589	0.000433377	0	0.000291753	Up
k__Bacteria;p__Proteobacteria;c__Alphaproteobacteria;o__Rhizobiales;f__Rhizobiaceae;g__Agrobacterium;s__	6.56556e-05	0.000165693	0	0	9.91473e-05	0	0.000323232	0	Down	-100
k__Bacteria;p__Proteobacteria;c__Alphaproteobacteria;o__Rhizobiales;f__Rhizobiaceae;g__Rhizobium;s__leguminosarum	0	8.01089e-05	0.000251193	0	0	0	0	4.88902e-05	Up
k__Bacteria;p__Proteobacteria;c__Alphaproteobacteria;o__Rhizobiales;f__Rhodobiaceae;g__Afifella;s__	5.90807e-05	0.00012427	0.000751977	0.000866708	0.00042404	0	7.57404e-05	4.88902e-05	Down	-35.4503
k__Bacteria;p__Proteobacteria;c__Alphaproteobacteria;o__Rhizobiales;f__Xanthobacteraceae;g__Labrys;s__	6.56556e-05	0.000287225	0	0	0	0	0	0	none
k__Bacteria;p__Proteobacteria;c__Alphaproteobacteria;o__Rhodobacterales;f__Rhodobacteraceae;g__;s__	0	0	0	0	9.91473e-05	0.000216688	0	0	none
k__Bacteria;p__Proteobacteria;c__Alphaproteobacteria;o__Rhodobacterales;f__Rhodobacteraceae;g__Paracoccus;s__	0	0	0	0	0.000543173	0	0	0	none
k__Bacteria;p__Proteobacteria;c__Alphaproteobacteria;o__Rhodobacterales;f__Rhodobacteraceae;g__Rhodobacter;s__	0	0	0	0	9.91473e-05	6.86719e-05	0.000232289	0	Down	-100
k__Bacteria;p__Proteobacteria;c__Alphaproteobacteria;o__Rhodobacterales;f__Rhodobacteraceae;g__Rubellimicrobium;s__	0	0	0	0	0.00251835	0.00176144	0	0	none
k__Bacteria;p__Proteobacteria;c__Alphaproteobacteria;o__Rhodospirillales;f__;g__;s__	0.000171627	0.000411495	0.000795615	0.000484042	0.000583144	0.000280024	0.000459746	0.000267709	Down	-41.7703
k__Bacteria;p__Proteobacteria;c__Alphaproteobacteria;o__Rhodospirillales;f__Acetobacteraceae;__;__	0.000112066	0.000278803	0	0	0	0	0	0	none
k__Bacteria;p__Proteobacteria;c__Alphaproteobacteria;o__Rhodospirillales;f__Acetobacteraceae;g__;s__	0.0015146	0.00145475	6.07497e-05	0	0	0	0.000149065	0.000194764	Up	30.6573
k__Bacteria;p__Proteobacteria;c__Alphaproteobacteria;o__Rhodospirillales;f__Rhodospirillaceae;__;__	0	0	0.000167462	0.000116225	0	0	0	0	none
k__Bacteria;p__Proteobacteria;c__Alphaproteobacteria;o__Rhodospirillales;f__Rhodospirillaceae;g__;s__	0.0190333	0.0180691	0.0089297	0.0104994	0.00891435	0.00532745	0.0111065	0.0036028	Down	-67.5614
k__Bacteria;p__Proteobacteria;c__Alphaproteobacteria;o__Rhodospirillales;f__Rhodospirillaceae;g__Inquilinus;__	0	0	0.000156943	0.000283748	0	0	7.33245e-05	0	Down	-100
k__Bacteria;p__Proteobacteria;c__Alphaproteobacteria;o__Rhodospirillales;f__Rhodospirillaceae;g__Skermanella;s__	0	8.28466e-05	0.00246508	0.00378704	0.0140358	0.00725887	0.0012198	0.00136416	Up	11.8346
k__Bacteria;p__Proteobacteria;c__Alphaproteobacteria;o__Rickettsiales;f__;g__;s__	0	0	0	0	0	0.000531931	0	0	none
k__Bacteria;p__Proteobacteria;c__Alphaproteobacteria;o__Sphingomonadales;__;__;__	0	0	0.00108846	0.00110039	0.00144694	0.00246203	0.00135437	0.00128884	Down	-4.83878
k__Bacteria;p__Proteobacteria;c__Alphaproteobacteria;o__Sphingomonadales;f__Erythrobacteraceae;__;__	5.90807e-05	0	0.000121499	0	0.00141443	0.00256673	0	4.88902e-05	Up
k__Bacteria;p__Proteobacteria;c__Alphaproteobacteria;o__Sphingomonadales;f__Erythrobacteraceae;g__;s__	5.29857e-05	0	0.00100473	0.00117764	0.00354552	0.00412606	0.00112185	0.000779868	Down	-30.4835
k__Bacteria;p__Proteobacteria;c__Alphaproteobacteria;o__Sphingomonadales;f__Sphingomonadaceae;__;__	0.000737188	0.00146591	0.000364116	0.00121041	0.0060855	0.00359037	0.000960466	0.00136337	Up	41.9486
k__Bacteria;p__Proteobacteria;c__Alphaproteobacteria;o__Sphingomonadales;f__Sphingomonadaceae;g__;s__	0.000237283	0.00100505	0.000385155	0.00061696	0.00280701	0.0047006	0.00106349	0.000657232	Down	-38.2004
k__Bacteria;p__Proteobacteria;c__Alphaproteobacteria;o__Sphingomonadales;f__Sphingomonadaceae;g__Kaistobacter;s__	0.000899933	0.00187467	0.00141912	0.00483122	0.0141041	0.0313767	0.00382244	0.00362763	Down	-5.09642
k__Bacteria;p__Proteobacteria;c__Alphaproteobacteria;o__Sphingomonadales;f__Sphingomonadaceae;g__Sphingomonas;s__	0	0	0	5.81125e-05	0	0.000562623	0	0	none
k__Bacteria;p__Proteobacteria;c__Alphaproteobacteria;o__Sphingomonadales;f__Sphingomonadaceae;g__Sphingomonas;s__suberifaciens	6.56556e-05	0.000113109	6.07497e-05	0.000157645	0.00310391	0.00111733	0	0.00012183	Up
k__Bacteria;p__Proteobacteria;c__Alphaproteobacteria;o__Sphingomonadales;f__Sphingomonadaceae;g__Sphingopyxis;__	0	0	0.000182249	4.20345e-05	0	0	0	0	none
k__Bacteria;p__Proteobacteria;c__Alphaproteobacteria;o__Sphingomonadales;f__Sphingomonadaceae;g__Sphingopyxis;s__alaskensis	0	0	0.000207173	0.000399358	0.000662306	0.00181925	0	0.000194764	Up
k__Bacteria;p__Proteobacteria;c__Betaproteobacteria;__;__;__;__	0.0214327	0.00862645	0.0117737	0.0113438	0.0169851	0.0130758	0.0154133	0.026893	Up	74.479
k__Bacteria;p__Proteobacteria;c__Betaproteobacteria;o__;f__;g__;s__	0.00313704	0.00110173	0.0113024	0.00482372	0.0058973	0.00153327	0.00648225	0.00433296	Down	-33.1566
k__Bacteria;p__Proteobacteria;c__Betaproteobacteria;o__A21b;f__EB1003;g__;s__	0.0098011	0.00370292	0.000219635	0.000583574	0	0	0.000227457	0.000632391	Up	178.026
k__Bacteria;p__Proteobacteria;c__Betaproteobacteria;o__A21b;f__UD5;g__;s__	0.000171147	8.01089e-05	0.00031621	0.000100147	0	0	0.00114165	0.00126558	Up	10.8561
k__Bacteria;p__Proteobacteria;c__Betaproteobacteria;o__Burkholderiales;__;__;__	0.000894705	0.000201641	0.000510922	0.00080424	0.00102717	0.000916655	0.00139662	0.00415904	Up	197.793
k__Bacteria;p__Proteobacteria;c__Betaproteobacteria;o__Burkholderiales;f__Alcaligenaceae;g__;s__	0.00217019	0.0012788	0.00414507	0.00268542	0.00153543	0.00103994	0.000156548	0	Down	-100
k__Bacteria;p__Proteobacteria;c__Betaproteobacteria;o__Burkholderiales;f__Burkholderiaceae;__;__	0.0143928	0.0066683	0.0126619	0.0161274	0.0296904	0.0193407	0.0196726	0.0369416	Up	87.7822
k__Bacteria;p__Proteobacteria;c__Betaproteobacteria;o__Burkholderiales;f__Burkholderiaceae;g__;s__	0	0.000243065	0	0	0	0	0	0	none
k__Bacteria;p__Proteobacteria;c__Betaproteobacteria;o__Burkholderiales;f__Comamonadaceae;__;__	0.00482906	0.00213431	0.00172633	0.00580543	0.0149393	0.0267081	0.00717187	0.0337821	Up	371.036
k__Bacteria;p__Proteobacteria;c__Betaproteobacteria;o__Burkholderiales;f__Comamonadaceae;g__;s__	0.00768937	0.00446279	0.00846077	0.0157817	0.00855321	0.122316	0.00836197	0.0298956	Up	257.518
k__Bacteria;p__Proteobacteria;c__Betaproteobacteria;o__Burkholderiales;f__Comamonadaceae;g__Comamonas;s__	0	0	0	0	0.000119133	0.000471981	0	0.00012183	Up
k__Bacteria;p__Proteobacteria;c__Betaproteobacteria;o__Burkholderiales;f__Comamonadaceae;g__Methylibium;s__	0.000118161	0.000201641	6.07497e-05	0	0	0	0	0.000388742	Up
k__Bacteria;p__Proteobacteria;c__Betaproteobacteria;o__Burkholderiales;f__Comamonadaceae;g__Pelomonas;s__	0	0.000154533	0	4.20345e-05	0	0.000692055	0.000149065	0.0015613	Up	947.399
k__Bacteria;p__Proteobacteria;c__Betaproteobacteria;o__Burkholderiales;f__Comamonadaceae;g__Ramlibacter;s__	0.000218038	0.000844349	0.00250441	0.00681556	0.00888977	0.0083563	0.00948965	0.055533	Up	485.196
k__Bacteria;p__Proteobacteria;c__Betaproteobacteria;o__Burkholderiales;f__Comamonadaceae;g__Roseateles;s__depolymerans	0	0	0	0	0.000317427	0.00016465	7.57404e-05	0	Down	-100
k__Bacteria;p__Proteobacteria;c__Betaproteobacteria;o__Burkholderiales;f__Comamonadaceae;g__Rubrivivax;s__	0.00394228	0.00268123	0.00197791	0.00210246	0.00308656	0.00336319	0.00167472	0.00579728	Up	246.165
k__Bacteria;p__Proteobacteria;c__Betaproteobacteria;o__Burkholderiales;f__Comamonadaceae;g__Variovorax;s__paradoxus	0.00152727	0.00109584	0.00213134	0.00874553	0.0021335	0.00198666	0.00199023	0.0128675	Up	546.532
k__Bacteria;p__Proteobacteria;c__Betaproteobacteria;o__Burkholderiales;f__Oxalobacteraceae;__;__	0.000124736	0.00012427	0.000217693	0.00175011	0.00101224	0.000206016	0.000828548	0.0117719	Up	1320.79
k__Bacteria;p__Proteobacteria;c__Betaproteobacteria;o__Burkholderiales;f__Oxalobacteraceae;g__;s__	0.000105971	0	7.32118e-05	0	0.000238265	0	0.00353511	0.00243578	Down	-31.0975
k__Bacteria;p__Proteobacteria;c__Betaproteobacteria;o__Burkholderiales;f__Oxalobacteraceae;g__Janthinobacterium;s__	0.000538781	4.14233e-05	8.37311e-05	0	0.000464011	0.000148017	8.08081e-05	9.77804e-05	Up	21.0032
k__Bacteria;p__Proteobacteria;c__Betaproteobacteria;o__Burkholderiales;f__Oxalobacteraceae;g__Ralstonia;s__	0	0	0	0	0	0	0.000146649	9.77804e-05	Down	-33.3236
k__Bacteria;p__Proteobacteria;c__Betaproteobacteria;o__Ellin6067;f__;g__;s__	0.00750089	0.00436036	0.0189925	0.0327133	0.00807318	0.00271074	0.0517842	0.043522	Down	-15.9551
k__Bacteria;p__Proteobacteria;c__Betaproteobacteria;o__Hydrogenophilales;f__Hydrogenophilaceae;g__Thiobacillus;s__	0	0	0	0	0.00170868	0.000243995	0	0	none
k__Bacteria;p__Proteobacteria;c__Betaproteobacteria;o__IS-44;f__;g__;s__	0.000835624	0.000555077	0.0135752	0.0101099	0.00258499	0.00255381	0.00518254	0.00673991	Up	30.0502
k__Bacteria;p__Proteobacteria;c__Betaproteobacteria;o__MND1;f__;g__;s__	0.032002	0.012968	0.0485734	0.0443509	0.0374902	0.00587149	0.0576949	0.0677919	Up	17.5007
k__Bacteria;p__Proteobacteria;c__Betaproteobacteria;o__Methylophilales;f__Methylophilaceae;__;__	0	0	0	0	0.000126598	9.59785e-05	0.000454442	0	Down	-100
k__Bacteria;p__Proteobacteria;c__Betaproteobacteria;o__Methylophilales;f__Methylophilaceae;g__;s__	0	0	0.000146424	8.40689e-05	0	0	0	0	none
k__Bacteria;p__Proteobacteria;c__Betaproteobacteria;o__Rhodocyclales;f__Rhodocyclaceae;__;__	0.000236803	0.000160218	0.00109273	0.00165555	0.000748933	0.000609325	0.00153048	0.0258687	Up	1590.23
k__Bacteria;p__Proteobacteria;c__Betaproteobacteria;o__Rhodocyclales;f__Rhodocyclaceae;g__;s__	0.00136879	0.000911041	0.00281133	0.00429268	0.00915875	0.00538073	0.00430393	0.0131384	Up	205.265
k__Bacteria;p__Proteobacteria;c__Betaproteobacteria;o__SC-I-84;f__;g__;s__	0.0258123	0.010891	0.00787081	0.00848833	0.00415292	0.00199796	0.0133436	0.0143511	Up	7.55013
k__Bacteria;p__Proteobacteria;c__Deltaproteobacteria;o__;f__;g__;s__	0	0	7.32118e-05	4.20345e-05	0.000590609	7.40083e-05	8.08081e-05	9.77804e-05	Up	21.0032
k__Bacteria;p__Proteobacteria;c__Deltaproteobacteria;o__Bdellovibrionales;f__Bdellovibrionaceae;g__Bdellovibrio;__	0	8.01089e-05	0	0	0	0.00123723	0	0	none
k__Bacteria;p__Proteobacteria;c__Deltaproteobacteria;o__Desulfuromonadales;f__Geobacteraceae;g__Geobacter;s__	0.0026138	0.000314751	8.37311e-05	0	0	0	0	4.88902e-05	Up
k__Bacteria;p__Proteobacteria;c__Deltaproteobacteria;o__GMD14H09;f__;g__;s__	0	0	0	0	0.00043656	0	0	0	none
k__Bacteria;p__Proteobacteria;c__Deltaproteobacteria;o__MIZ46;f__;g__;s__	6.56556e-05	0	0.000255461	0	0.000317427	0.000238659	7.33245e-05	0	Down	-100
k__Bacteria;p__Proteobacteria;c__Deltaproteobacteria;o__Myxococcales;__;__;__	0	0	0.000146424	0	0.000570624	0	8.08081e-05	4.88902e-05	Down	-39.4984
k__Bacteria;p__Proteobacteria;c__Deltaproteobacteria;o__Myxococcales;f__;g__;s__	0.0105132	0.00343268	0.0104858	0.0101174	0.00682027	0.00394326	0.010845	0.0096775	Down	-10.7657
k__Bacteria;p__Proteobacteria;c__Deltaproteobacteria;o__Myxococcales;f__Cystobacterineae;g__;s__	0	0	0	0	0.000238265	0	0	7.29395e-05	Up
k__Bacteria;p__Proteobacteria;c__Deltaproteobacteria;o__Myxococcales;f__Haliangiaceae;g__;s__	0.00252516	0.000615874	0.00399442	0.00627836	0.0028182	0.00205	0.00617607	0.00403882	Down	-34.6054
k__Bacteria;p__Proteobacteria;c__Deltaproteobacteria;o__Myxococcales;f__Myxococcaceae;g__;s__	5.29857e-05	0	0	0	0	0	0.000369038	4.88902e-05	Down	-86.752
k__Bacteria;p__Proteobacteria;c__Deltaproteobacteria;o__Myxococcales;f__Myxococcaceae;g__Myxococcus;s__	5.29857e-05	0	0.000217693	0.000620024	0.000821409	0.00058993	0	0.000193968	Up
k__Bacteria;p__Proteobacteria;c__Deltaproteobacteria;o__Myxococcales;f__Nannocystaceae;g__Nannocystis;s__	6.56556e-05	8.01089e-05	0.000288961	0.000100147	0.00148613	0.000238659	0.000530655	0.000242863	Down	-54.2334
k__Bacteria;p__Proteobacteria;c__Deltaproteobacteria;o__Myxococcales;f__Nannocystaceae;g__Plesiocystis;s__	0.000131311	0	0.000242999	0	0.000498928	0.000381339	0.000553105	0	Down	-100
k__Bacteria;p__Proteobacteria;c__Deltaproteobacteria;o__Myxococcales;f__OM27;g__;s__	5.29857e-05	4.14233e-05	7.32118e-05	9.95322e-05	0	0.000370666	0.000229873	0	Down	-100
k__Bacteria;p__Proteobacteria;c__Deltaproteobacteria;o__Myxococcales;f__Polyangiaceae;g__;s__	0	0	0.000146424	5.81125e-05	0.000119133	0	0.000146649	0.000146671	Up	0.0146671
k__Bacteria;p__Proteobacteria;c__Deltaproteobacteria;o__Myxococcales;f__Polyangiaceae;g__Sorangium;s__cellulosum	6.56556e-05	0	0.000146424	4.20345e-05	0	0	0.000146649	0.000193968	Up	32.2665
k__Bacteria;p__Proteobacteria;c__Deltaproteobacteria;o__NB1-j;f__;g__;s__	0.000190392	8.01089e-05	0.000874656	0.000898249	0.000498928	0.000529355	0.000384006	0.000218813	Down	-43.0182
k__Bacteria;p__Proteobacteria;c__Deltaproteobacteria;o__NB1-j;f__MND4;g__;s__	0	0	0.000251193	0.000141567	0	0	0	0	none
k__Bacteria;p__Proteobacteria;c__Deltaproteobacteria;o__NB1-j;f__NB1-i;g__;s__	0.000330584	4.14233e-05	0.000847789	0.000284363	0.000198295	7.40083e-05	0.000161616	0.000145879	Down	-9.73742
k__Bacteria;p__Proteobacteria;c__Deltaproteobacteria;o__Syntrophobacterales;f__Syntrophobacteraceae;g__;s__	0.0194409	0.00632576	0.0141184	0.0119336	0.00405378	0.00135261	0.0113119	0.00654354	Down	-42.1535
k__Bacteria;p__Proteobacteria;c__Deltaproteobacteria;o__[Entotheonellales];f__[Entotheonellaceae];g__;s__	0.00040795	0	0.00125787	0.00155786	0	0	0.000151481	0.000266907	Up	76.1987
k__Bacteria;p__Proteobacteria;c__Gammaproteobacteria;__;__;__;__	0.000243378	0.000240327	0.00176452	0.00124937	0	0	0.000308029	0.000316594	Up	2.78048
k__Bacteria;p__Proteobacteria;c__Gammaproteobacteria;o__;f__;g__;s__	0	0	0	0	9.91473e-05	0.00014268	0.000293298	7.29395e-05	Down	-75.1313
k__Bacteria;p__Proteobacteria;c__Gammaproteobacteria;o__Alteromonadales;f__[Chromatiaceae];g__;s__	0	0	0	0.000406788	0	0.000265965	0	0	none
k__Bacteria;p__Proteobacteria;c__Gammaproteobacteria;o__Alteromonadales;f__[Chromatiaceae];g__Rheinheimera;s__	0	0	0	0	9.91473e-05	0.000206016	0	0	none
k__Bacteria;p__Proteobacteria;c__Gammaproteobacteria;o__Chromatiales;f__Ectothiorhodospiraceae;g__;s__	0.000124736	0	0	0	0	0	0.000308265	0.000193968	Down	-37.0777
k__Bacteria;p__Proteobacteria;c__Gammaproteobacteria;o__Legionellales;f__;g__;s__	0	0	0.000121499	0.000215757	0	0	0	0	none
k__Bacteria;p__Proteobacteria;c__Gammaproteobacteria;o__Pseudomonadales;__;__;__	0.000124736	0	0	0.000357324	0.000344878	0.00114659	0	0.00104518	Up
k__Bacteria;p__Proteobacteria;c__Gammaproteobacteria;o__Pseudomonadales;f__Pseudomonadaceae;__;__	0	4.14233e-05	0	0.00346685	0.000649786	0.0141904	0	0.00111812	Up
k__Bacteria;p__Proteobacteria;c__Gammaproteobacteria;o__Pseudomonadales;f__Pseudomonadaceae;g__;s__	0	0	0	0.000310319	0	0.00363449	0	0.000437632	Up
k__Bacteria;p__Proteobacteria;c__Gammaproteobacteria;o__Pseudomonadales;f__Pseudomonadaceae;g__Pseudomonas;__	0	0	0	0.00379624	0.000119133	0.0017126	0	0.00417593	Up
k__Bacteria;p__Proteobacteria;c__Gammaproteobacteria;o__Pseudomonadales;f__Pseudomonadaceae;g__Pseudomonas;s__	5.90807e-05	0.000113109	0	0.0223748	0.00106209	0.313152	0	0.00493175	Up
k__Bacteria;p__Proteobacteria;c__Gammaproteobacteria;o__Pseudomonadales;f__Pseudomonadaceae;g__Pseudomonas;s__stutzeri	0	0	0	0	0	0.00182992	0	0	none
k__Bacteria;p__Proteobacteria;c__Gammaproteobacteria;o__Thiotrichales;f__Piscirickettsiaceae;g__;s__	0.000916256	0.000447443	0.00933383	0.00675805	0.0129028	0.00134941	0.00464109	0.00363001	Down	-21.7852
k__Bacteria;p__Proteobacteria;c__Gammaproteobacteria;o__Xanthomonadales;f__Sinobacteraceae;g__;s__	0.00753085	0.00197457	0.033005	0.0277049	0.0763644	0.0068712	0.013881	0.00905227	Down	-34.7866
k__Bacteria;p__Proteobacteria;c__Gammaproteobacteria;o__Xanthomonadales;f__Sinobacteraceae;g__Steroidobacter;s__	0.000321703	4.14233e-05	0.00395231	0.00469272	0.00109381	0.000392012	0.0010003	0.00163107	Up	63.0584
k__Bacteria;p__Proteobacteria;c__Gammaproteobacteria;o__Xanthomonadales;f__Xanthomonadaceae;__;__	0.00124727	0.000193218	0.00150902	0.00341738	0.00323478	0.00244201	0.00845382	0.00620529	Down	-26.5978
k__Bacteria;p__Proteobacteria;c__Gammaproteobacteria;o__Xanthomonadales;f__Xanthomonadaceae;g__;s__	0.0157657	0.010235	0.016909	0.0328707	0.060829	0.053061	0.0607922	0.0317574	Down	-47.7607
k__Bacteria;p__Proteobacteria;c__Gammaproteobacteria;o__Xanthomonadales;f__Xanthomonadaceae;g__Arenimonas;s__	0	0	0	0	0	0.000301994	0	0	none
k__Bacteria;p__Proteobacteria;c__Gammaproteobacteria;o__Xanthomonadales;f__Xanthomonadaceae;g__Dokdonella;s__	0.000467031	0.000204379	0.000144481	0.000241714	0	7.40083e-05	0.000452026	0.000145874	Down	-67.7289
k__Bacteria;p__Proteobacteria;c__Gammaproteobacteria;o__Xanthomonadales;f__Xanthomonadaceae;g__Luteimonas;s__	0	0	0.000133961	0.000482198	0.000126598	0.000238659	0.000229873	0.000218813	Down	-4.81114
k__Bacteria;p__Proteobacteria;c__Gammaproteobacteria;o__Xanthomonadales;f__Xanthomonadaceae;g__Lysobacter;s__	5.29857e-05	8.01089e-05	0.00740768	0.0151543	0.0010421	0.00224133	0.00398093	0.00600417	Up	50.8233
k__Bacteria;p__Proteobacteria;c__Gammaproteobacteria;o__Xanthomonadales;f__Xanthomonadaceae;g__Pseudoxanthomonas;s__mexicana	0	0	8.37311e-05	0.000416051	0.000972268	0.0043519	0	9.69838e-05	Up
k__Bacteria;p__Spirochaetes;c__Spirochaetes;o__Spirochaetales;f__Spirochaetaceae;g__Spirochaeta;s__aurantia	0.000336679	0	0	0	0	0	7.57404e-05	0	Down	-100
k__Bacteria;p__Spirochaetes;c__[Leptospirae];o__[Leptospirales];f__Leptospiraceae;g__Leptospira;s__	0	0	0	0	0.000478942	9.59785e-05	0	0	none
k__Bacteria;p__TM6;c__SJA-4;o__;f__;g__;s__	0	0	0	0	0.000523188	0	0	0	none
k__Bacteria;p__TM7;c__TM7-1;o__;f__;g__;s__	0	0	0	0	0.000198295	0.00192333	0	0.000145879	Up
k__Bacteria;p__TM7;c__TM7-3;__;__;__;__	0	0	0	0	0	0.00120397	8.08081e-05	0.000146671	Up	81.5048
k__Bacteria;p__TM7;c__TM7-3;o__;f__;g__;s__	0.000171147	0	7.32118e-05	0	0.00248398	0.00358798	0	9.69838e-05	Up
k__Bacteria;p__TM7;c__TM7-3;o__EW055;f__;g__;s__	5.90807e-05	0	0	0	0	0.000595266	0	0	none
k__Bacteria;p__TPD-58;c__;o__;f__;g__;s__	0.00441675	0.00118163	0.0038472	0.00330981	0.00329901	0.00111056	0.00429691	0.00194527	Down	-54.7287
k__Bacteria;p__Verrucomicrobia;c__[Spartobacteria];o__[Chthoniobacterales];f__[Chthoniobacteraceae];g__DA101;s__	6.56556e-05	4.14233e-05	0	0	0	0	0	0	none
k__Bacteria;p__WS2;c__SHA-109;o__;f__;g__;s__	0	0	0	5.81125e-05	0	7.40083e-05	0	0	none
k__Bacteria;p__WS3;c__PRR-12;o__;f__;g__;s__	0	0	0	5.81125e-05	9.91473e-05	6.86719e-05	0.000386421	7.29395e-05	Down	-81.1244
k__Bacteria;p__WS3;c__PRR-12;o__LD1-PA13;f__;g__;s__	0.00040795	0	0.000311943	0.000299826	0	0	0.00130373	0.000777473	Down	-40.3656
k__Bacteria;p__WS3;c__PRR-12;o__Sediment-1;__;__;__	0.000427674	8.01089e-05	6.07497e-05	0	0	0	0.000229873	4.88902e-05	Down	-78.7316
k__Bacteria;p__WS3;c__PRR-12;o__Sediment-1;f__;g__;s__	0.0117671	0.00308424	0.00341223	0.00378961	0.00110633	0.000784648	0.0085646	0.00477057	Down	-44.299
k__Bacteria;p__WS3;c__PRR-12;o__Sediment-1;f__CV106;g__;s__	0.000626468	0.000276065	0.000251193	0.00026767	0.000614869	6.86719e-05	0.000692271	0.000243659	Down	-64.8029
k__Bacteria;p__WS3;c__PRR-12;o__Sediment-1;f__PRR-10;g__;s__	0.00699581	0.00238853	0.00323033	0.00262302	0.000471477	0.000348696	0.0108781	0.00686412	Down	-36.8994
k__Bacteria;p__WS3;c__PRR-12;o__wb1_H11;f__;g__;s__	0.000230228	8.01089e-05	0	0.000126103	0	7.40083e-05	0	0	none
Number of Unique OTUs:	212	200	220	222	231	220	225	225
