# Supplementary material for: Accelerated Biodegradation of the Agrochemical Ametoctradin by Soil-Derived Microbial Consortia
Source: Front Microbiol. 2020 Aug 25;11:1898. doi: 10.3389/fmicb.2020.01898 (PMC7477900; doi:10.3389/fmicb.2020.01898)
Supplement: Supplementary file 5 [file Table_2.XLSX]

## Sheet: 18S-soils-abundance
#OTU ID	Lufa 2.2 Untreated	Lufa 2.2 Treated	Lufa 2.3 Untreated	Lufa 2.3 Treated	CA Untreated	CA Treated	NJ Untreated	NJ Treated
Archaea;Crenarchaeota;AK56;uncultured archaeon;__;__;__	0	0.000177054	0.000412235	0.000169938	0	0	0.000167224	0
Archaea;Crenarchaeota;Marine Group I;Candidatus Nitrosoarchaeum;uncultured archaeon;__;__	0.0249885	0	0	0	0.020777	0.00704745	0.00584866	0.00246224
Archaea;Crenarchaeota;Marine Group I;uncultured archaeon;__;__;__	0.000214156	0	0	0	0.000203811	0	0	0.000227761
Archaea;Crenarchaeota;Miscellaneous Crenarchaeotic Group;uncultured archaeon;__;__;__	0.000214156	0.000178226	0	0	0	0	0	0
Archaea;Crenarchaeota;Soil Crenarchaeotic Group(SCG);Candidatus Nitrososphaera;__;__;__	0	0	0.000181824	0.000369807	0.000243589	0	0.000462499	0.00020591
Archaea;Crenarchaeota;Soil Crenarchaeotic Group(SCG);Candidatus Nitrososphaera;uncultured crenarchaeote;__;__	0	0	0.0425688	0.0792844	0.0315787	0.0126897	0.00348273	0.00540431
Archaea;Crenarchaeota;Soil Crenarchaeotic Group(SCG);__;__;__;__	0	0	0	0	0	0	0.00154518	0.00133684
Archaea;Crenarchaeota;Soil Crenarchaeotic Group(SCG);uncultured archaeon;__;__;__	0.0576895	0.0161706	0.175964	0.164313	0.164051	0.0678753	0.163018	0.145385
Archaea;Crenarchaeota;Soil Crenarchaeotic Group(SCG);uncultured crenarchaeote;__;__;__	0.0567005	0.00946477	0.403128	0.465775	0.10093	0.0346296	0.159359	0.127203
Archaea;Crenarchaeota;South African Gold Mine Gp 1(SAGMCG-1);uncultured archaeon;__;__;__	0.022942	0.00197924	0	0	0.000145408	0.00015949	0	0
Archaea;Crenarchaeota;terrestrial group;uncultured archaeon;__;__;__	0.0019274	0.00124057	0	0	0	0	0	0
Archaea;Crenarchaeota;terrestrial group;uncultured crenarchaeote;__;__;__	0.000413442	0	0	0	0	0	0	0
Archaea;Euryarchaeota;Halobacteria;Halobacteriales;Deep Sea Hydrothermal Vent Gp 6(DHVEG-6);Candidatus Parvarchaeum;uncultured archaeon	0	0	0	0	0.000446651	5.26011e-05	0	0
Archaea;Euryarchaeota;Halobacteria;Halobacteriales;Deep Sea Hydrothermal Vent Gp 6(DHVEG-6);Candidatus Parvarchaeum;uncultured euryarchaeote	0	0	0	0	0.00326616	0	0	0
Archaea;Euryarchaeota;Halobacteria;Halobacteriales;Deep Sea Hydrothermal Vent Gp 6(DHVEG-6);Candidatus Parvarchaeum;unidentified archaeon	0	0	0	0	0.00195839	0.000449372	0.00415786	0.00843896
Archaea;Euryarchaeota;Halobacteria;Halobacteriales;Deep Sea Hydrothermal Vent Gp 6(DHVEG-6);uncultured euryarchaeote;__	0	0	0	0	0.000755002	5.31632e-05	0.00363586	0.00829715
Archaea;Euryarchaeota;Halobacteria;Halobacteriales;Miscellaneous Euryarchaeotic Group(MEG);uncultured archaeon;__	0.00301192	0.000118036	0	0	0	0	0	0
Archaea;Euryarchaeota;Thermoplasmata;Thermoplasmatales;ANT06-05;uncultured archaeon;__	0.0612742	0.00523696	0.00686833	0.00798263	0.000323572	0	0.0225737	0.00863094
Archaea;Euryarchaeota;Thermoplasmata;Thermoplasmatales;Marine Group II;__;__	0.00346641	0.000356452	0.0102032	0.0137218	0.00878907	0.00188534	0.00424444	0.00209999
Archaea;Euryarchaeota;Thermoplasmata;Thermoplasmatales;Marine Group II;uncultured archaeon;__	0.0815233	0.00782933	0.0688762	0.0729113	0.0245415	0.0154244	0.0971796	0.0322344
Archaea;Euryarchaeota;Thermoplasmata;Thermoplasmatales;__;__;__	0.019893	0.000118036	0.00177431	0.000567356	0	0	0.00130337	0.000556887
Bacteria;Acidobacteria;Acidobacteria;11-24;__;__;__	0.0131387	0.000356223	0.00068863	0.00310281	0	0	5.24356e-05	0.00017584
Bacteria;Acidobacteria;Acidobacteria;Acidobacteriales;Acidobacteriaceae;uncultured;uncultured bacterium	0.0470229	0.000177054	0	0	0	0	0.000111483	0
Bacteria;Acidobacteria;Acidobacteria;Acidobacteriales;__;__;__	0.000321234	0.00581726	0	0	0	0	0	0
Bacteria;Acidobacteria;Acidobacteria;Candidatus Chloracidobacterium;__;__;__	0	0.000180571	0.000891705	0.000304229	4.72277e-05	0	0	0.000156811
Bacteria;Acidobacteria;Acidobacteria;Candidatus Chloracidobacterium;uncultured Acidobacteria bacterium;__;__	0	0.000374959	0	0	0	0	0.000111483	0.0048608
Bacteria;Acidobacteria;Acidobacteria;Candidatus Chloracidobacterium;uncultured bacterium;__;__	0	0	6.72653e-05	9.69415e-05	0.000815245	0.000576397	0.000157307	0.000112765
Bacteria;Acidobacteria;Acidobacteria;Candidatus Solibacter;uncultured bacterium;__;__	0.000903637	0.00218065	0	0	0	0	0.000708188	0.000210963
Bacteria;Acidobacteria;Acidobacteria;DA023;__;__;__	0	0.000446623	0.000553062	0.00361141	0.000566733	0	0.0047147	0.000573685
Bacteria;Acidobacteria;Acidobacteria;DA023;uncultured Acidobacteria bacterium;__;__	0.000276625	0.00144339	0.00285486	0.00417961	0.00668294	0.000205379	0.0076913	0.0121277
Bacteria;Acidobacteria;Acidobacteria;DA023;uncultured Acidobacteriales bacterium;__;__	0	0	0	0	0	0	0	0.000989264
Bacteria;Acidobacteria;Acidobacteria;DA023;uncultured bacterium;__;__	0.00429805	0	0.00172446	0.000333309	0.0118347	0.00057755	0.00129151	0.00433709
Bacteria;Acidobacteria;Acidobacteria;DS-100;uncultured Acidobacteriales bacterium;__;__	0	0	0	0	4.72277e-05	0.000371609	0	4.9099e-05
Bacteria;Acidobacteria;Acidobacteria;RB41;__;__;__	0.00116539	0.00218953	0	0.000127453	0	0	0.00010016	0.000227761
Bacteria;Acidobacteria;Acidobacteria;RB41;uncultured bacterium;__;__	0	0.000236072	0.000485555	0.000721075	0.000215715	0	0.000474771	0.000245495
Bacteria;Acidobacteria;Holophagae;32-20;uncultured bacterium;__;__	0.0575131	0.00142138	0	4.24845e-05	0	0	0.000311803	0.000622438
Bacteria;Acidobacteria;Holophagae;43F-1404R;uncultured bacterium;__;__	0	0	0.000494909	0	0.000251039	0.000210967	5.00801e-05	0.0004036
Bacteria;Acidobacteria;Holophagae;43F-1404R;uncultured soil bacterium;__;__	0	0	0.00498805	0	0.000560481	0	0	0.000640173
Bacteria;Acidobacteria;Holophagae;NS72;uncultured bacterium;__;__	0	0	0	0	0	0	5.00801e-05	0.00372124
Bacteria;Acidobacteria;Holophagae;SJA-36;uncultured bacterium;__;__	0.00145985	0.000541712	0	0	0	0	0	0
Bacteria;Acidobacteria;Holophagae;Sva0725;__;__;__	0	5.90179e-05	0	0	0.000662387	0	0	0.00146533
Bacteria;Acidobacteria;Holophagae;iii1-8;__;__;__	0	0	0	0	0.000330594	0	0.00263649	4.9099e-05
Bacteria;Acidobacteria;Holophagae;iii1-8;uncultured bacterium;__;__	0.000578826	0.000240761	0.000323703	0	0.000301992	5.26011e-05	0.000367049	0.00271982
Bacteria;Acidobacteria;RB25;uncultured Acidobacteria bacterium;__;__;__	0	0	0	0	4.72277e-05	0	0.000209743	0.00017584
Bacteria;Acidobacteria;RB25;uncultured bacterium;__;__;__	0.00317076	0.00125531	0.00106268	0.00900671	0.00035667	0	0.00212858	0.000950628
Bacteria;Actinobacteria;Actinobacteria;Bifidobacteriales;Bifidobacteriaceae;Bifidobacterium;__	0	0	0	0	0	0	0	0
Bacteria;Actinobacteria;Coriobacteria;Coriobacteriales;Coriobacteriaceae;Collinsella;uncultured bacterium	0	0	0	0	0	0	0	0
Bacteria;Actinobacteria;Coriobacteria;Coriobacteriales;Coriobacteriaceae;Eggerthella;uncultured bacterium	0	0	0	0	0	0	0	0
Bacteria;Actinobacteria;Coriobacteria;Coriobacteriales;Coriobacteriaceae;Enterorhabdus;uncultured bacterium	0	0	0	0	0	0	0	0
Bacteria;Actinobacteria;Coriobacteria;Coriobacteriales;Coriobacteriaceae;Slackia;__	0	0	0	0	0	0	0	0
Bacteria;Actinobacteria;Coriobacteria;Coriobacteriales;Coriobacteriaceae;uncultured;uncultured bacterium	0	0	0	0	0	0	0	0
Bacteria;Armatimonadetes;Armatimonadia;Armatimonadales;uncultured bacterium;__;__	0	0	0	0	0.000236139	5.26011e-05	0	0
Bacteria;Armatimonadetes;Armatimonadia;uncultured bacterium;__;__;__	0	0	0	0	0	0.000158928	0.000786535	0.000410292
Bacteria;Armatimonadetes;uncultured bacterium;__;__;__;__	0	0	0	0	4.72277e-05	4.64511e-05	0	0
Bacteria;Bacteroidetes;Bacteroidia;Bacteroidales;Bacteroidaceae;Bacteroides;Bacteroides salyersiae	0	0	0	0	0	0	0	0
Bacteria;Bacteroidetes;Bacteroidia;Bacteroidales;Bacteroidaceae;Bacteroides;__	0	0	0	0	0	0	0	0
Bacteria;Bacteroidetes;Bacteroidia;Bacteroidales;Bacteroidaceae;Bacteroides;uncultured bacterium	0	0	0	0	0	0	0	0
Bacteria;Bacteroidetes;Bacteroidia;Bacteroidales;Porphyromonadaceae;Barnesiella;uncultured bacterium	0	0	0	0	0	0	0	0
Bacteria;Bacteroidetes;Bacteroidia;Bacteroidales;Porphyromonadaceae;Butyricimonas;uncultured bacterium	0	0	0	0	0	0	0	0
Bacteria;Bacteroidetes;Bacteroidia;Bacteroidales;Porphyromonadaceae;Odoribacter;uncultured bacterium	0	0	0	0	0	0	0	0
Bacteria;Bacteroidetes;Bacteroidia;Bacteroidales;Porphyromonadaceae;Parabacteroides;__	0	0	0	0	0	0	0	0
Bacteria;Bacteroidetes;Bacteroidia;Bacteroidales;Porphyromonadaceae;Parabacteroides;uncultured bacterium	0	0	0	0	0	0	0	0
Bacteria;Bacteroidetes;Bacteroidia;Bacteroidales;Porphyromonadaceae;__;__	0	0	0	0	0	0	0	0
Bacteria;Bacteroidetes;Bacteroidia;Bacteroidales;Prevotellaceae;Prevotella;__	0	0	0	0	0	0	0	0
Bacteria;Bacteroidetes;Bacteroidia;Bacteroidales;Prevotellaceae;Prevotella;uncultured bacterium	0	0	0	0	0	0	0	0
Bacteria;Bacteroidetes;Bacteroidia;Bacteroidales;Prevotellaceae;__;__	0	0	0	0	0	0	0	0
Bacteria;Bacteroidetes;Bacteroidia;Bacteroidales;Rikenellaceae;Alistipes;Alistipes indistinctus	0	0	0	0	0	0	0	0
Bacteria;Bacteroidetes;Bacteroidia;Bacteroidales;Rikenellaceae;Alistipes;__	0	0	0	0	0	0	0	0
Bacteria;Bacteroidetes;Bacteroidia;Bacteroidales;Rikenellaceae;Alistipes;uncultured bacterium	0	0	0	0	0	0	0	0
Bacteria;Bacteroidetes;Bacteroidia;Bacteroidales;S24-7;uncultured bacterium;__	0	0	0	0	0	0	0	0
Bacteria;Bacteroidetes;Bacteroidia;Bacteroidales;__;__;__	0	0	0	0	0	0	0	0
Bacteria;Bacteroidetes;Cytophagia;Cytophagales;Cytophagaceae;Flexibacter;__	0	0	0	0.000245304	5.09528e-05	0	0.000258417	0.000112765
Bacteria;Bacteroidetes;Cytophagia;Cytophagales;Cytophagaceae;Flexibacter;uncultured bacterium	0.00239742	0.000421331	0.0024289	0.00528331	0.000563457	0.00200343	0.000545141	0.00297156
Bacteria;Bacteroidetes;Cytophagia;Cytophagales;Flammeovirgaceae;uncultured;uncultured bacterium	0	0	0	0	0	0	0.00126507	0.000507442
Bacteria;Bacteroidetes;Cytophagia;Order II Incertae Sedis;Rhodothermaceae;Rubricoccus;__	0	0	0	0	0.00126155	0	0	0
Bacteria;Bacteroidetes;Cytophagia;Order II Incertae Sedis;Rhodothermaceae;Rubricoccus;uncultured bacterium	0	0	0	0	0.000445153	0.000343608	0	0
Bacteria;Bacteroidetes;Flavobacteria;Flavobacteriales;Cryomorphaceae;Crocinitomix;uncultured bacterium	0	0	0	0	5.09528e-05	0	0.000157307	0
Bacteria;Bacteroidetes;Flavobacteria;Flavobacteriales;Flavobacteriaceae;Flavobacterium;uncultured bacterium	0	0	0	0	0.00161489	0	0.00083897	0
Bacteria;Bacteroidetes;Sphingobacteria;Sphingobacteriales;AKYH767;uncultured bacterium;__	9.22084e-05	0.00029509	0	0	0	0	0.00225473	0.00158256
Bacteria;Bacteroidetes;Sphingobacteria;Sphingobacteriales;Chitinophagaceae;Chitinophaga;__	0	0	0	0	0.000613961	0.000105202	0	0
Bacteria;Bacteroidetes;Sphingobacteria;Sphingobacteriales;Chitinophagaceae;Ferruginibacter;uncultured bacterium	0	0.000443106	0	0	0	0	0	0
Bacteria;Bacteroidetes;Sphingobacteria;Sphingobacteriales;Chitinophagaceae;Flavisolibacter;uncultured bacterium	0	6.01902e-05	3.36327e-05	0	0.00630075	0.000192517	0.0011754	0.00046092
Bacteria;Bacteroidetes;Sphingobacteria;Sphingobacteriales;Chitinophagaceae;Terrimonas;__	0	0	0.000123671	0.00109204	0.0003708	0.00200615	0.000161563	0.00128303
Bacteria;Bacteroidetes;Sphingobacteria;Sphingobacteriales;Chitinophagaceae;uncultured;__	0.000243309	0.000480349	0	0	0	0.000464511	5.00801e-05	5.63825e-05
Bacteria;Bacteroidetes;Sphingobacteria;Sphingobacteriales;Chitinophagaceae;uncultured;uncultured Bacteroidetes bacterium	0	0	0.00071166	0	0	0	0	0
Bacteria;Bacteroidetes;Sphingobacteria;Sphingobacteriales;Chitinophagaceae;uncultured;uncultured bacterium	0.0114355	0.0012038	0.000284243	0.000405638	0.000161786	4.64511e-05	0.00509948	0.00157871
Bacteria;Bacteroidetes;Sphingobacteria;Sphingobacteriales;PHOS-HE51;uncultured bacterium;__	0	0	0	0	0.000101906	0	0	0.000112765
Bacteria;Bacteroidetes;Sphingobacteria;Sphingobacteriales;Saprospiraceae;uncultured;__	0	0.003305	0.000931407	0.000145412	0	5.26011e-05	0.000105821	0
Bacteria;Bacteroidetes;Sphingobacteria;Sphingobacteriales;Saprospiraceae;uncultured;uncultured bacterium	0	0	0	0	0.000107857	0.0016626	0	0
Bacteria;Bacteroidetes;Sphingobacteria;Sphingobacteriales;env.OPS 17;uncultured bacterium;__	0	0	0	0.00195429	0	0.00094682	0.000167224	0.000284143
Bacteria;Bacteroidetes;VC2.1 Bac22;uncultured bacterium;__;__;__	0	0	0	0	0	0	0	0
Bacteria;Bacteroidetes;__;__;__;__;__	0	0	0	0	0	0	0	0
Bacteria;Candidate division WS3;__;__;__;__;__	0	0	0	0	0	0	0	0.000449877
Bacteria;Candidate division WS3;uncultured bacterium;__;__;__;__	0.00279831	0.00179281	0.00222622	0.000498112	0.00035667	0.000105202	0.00420918	0.00088801
Bacteria;Chlorobi;Chlorobia;Chlorobiales;OPB56;uncultured bacterium;__	0	0	0	0.00276283	0.000362622	0	0	5.86132e-05
Bacteria;Chlorobi;Chlorobia;Chlorobiales;SJA-28;uncultured bacterium;__	0	0	0	0	0	5.26011e-05	5.57414e-05	0.000294594
Bacteria;Cyanobacteria;Chloroplast;__;__;__;__	0	0.00012038	0	0	0	0	0.000104871	0
Bacteria;Elusimicrobia;Elusimicrobia;Lineage IIa;uncultured bacterium;__;__	0.00243309	5.90179e-05	0	0	0	0	0.00111483	0.000234453
Bacteria;Elusimicrobia;Elusimicrobia;Lineage IIb;uncultured bacterium;__;__	0.00485373	0	0	0	0.000101906	0	0	0.00090212
Bacteria;Firmicutes;Bacilli;Bacillales;Bacillaceae;Bacillus;__	0	0.000119208	0	0	0	0	0	0
Bacteria;Firmicutes;Bacilli;Bacillales;Bacillaceae;__;__	0	0	0	0	0.00366077	0	0	0
Bacteria;Firmicutes;Bacilli;Lactobacillales;Streptococcaceae;Streptococcus;uncultured bacterium	0	0	0	0	0	0	0	0
Bacteria;Firmicutes;Clostridia;Clostridiales;Clostridiaceae;Clostridium;uncultured bacterium	0	0	0	0	0	0	0	0
Bacteria;Firmicutes;Clostridia;Clostridiales;Family XIII Incertae Sedis;uncultured;uncultured bacterium	0	0	0	0	0	0	0	0
Bacteria;Firmicutes;Clostridia;Clostridiales;Lachnospiraceae;Anaerostipes;__	0	0	0	0	0	0	0	0
Bacteria;Firmicutes;Clostridia;Clostridiales;Lachnospiraceae;Anaerostipes;uncultured bacterium	0	0	0	0	0	0	0	0
Bacteria;Firmicutes;Clostridia;Clostridiales;Lachnospiraceae;Blautia;__	0	0	0	0	0	0	0	0
Bacteria;Firmicutes;Clostridia;Clostridiales;Lachnospiraceae;Blautia;uncultured bacterium	0	0	0	0	0	0	0	0
Bacteria;Firmicutes;Clostridia;Clostridiales;Lachnospiraceae;Coprococcus;uncultured bacterium	0	0	0	0	0	0	0	0
Bacteria;Firmicutes;Clostridia;Clostridiales;Lachnospiraceae;Dorea;__	0	0	0	0	0	0	0	0
Bacteria;Firmicutes;Clostridia;Clostridiales;Lachnospiraceae;Dorea;uncultured bacterium	0	0	0	0	0	0	0	0
Bacteria;Firmicutes;Clostridia;Clostridiales;Lachnospiraceae;Incertae Sedis;__	0	0	0	0	0	0	0	0
Bacteria;Firmicutes;Clostridia;Clostridiales;Lachnospiraceae;Incertae Sedis;uncultured bacterium	0	0	0	0	0	0	0	0
Bacteria;Firmicutes;Clostridia;Clostridiales;Lachnospiraceae;Lachnospira;__	0	0	0	0	0	0	0	0
Bacteria;Firmicutes;Clostridia;Clostridiales;Lachnospiraceae;Lachnospira;uncultured bacterium	0	0	0	0	0	0	0	0
Bacteria;Firmicutes;Clostridia;Clostridiales;Lachnospiraceae;Pseudobutyrivibrio;uncultured bacterium	0	0	0	0	0	0	0	0
Bacteria;Firmicutes;Clostridia;Clostridiales;Lachnospiraceae;Roseburia;uncultured bacterium	0	0	0	0	0	0	0	0
Bacteria;Firmicutes;Clostridia;Clostridiales;Lachnospiraceae;__;__	0	0	0	0	0	0	0	0
Bacteria;Firmicutes;Clostridia;Clostridiales;Lachnospiraceae;uncultured;__	0	0	0	0	0	0	0	0
Bacteria;Firmicutes;Clostridia;Clostridiales;Lachnospiraceae;uncultured;uncultured bacterium	0	0	0	0	0	0	0	0
Bacteria;Firmicutes;Clostridia;Clostridiales;Peptostreptococcaceae;Incertae Sedis;uncultured bacterium	0	0	0	0	0	0	0	0
Bacteria;Firmicutes;Clostridia;Clostridiales;Peptostreptococcaceae;__;__	0	0	0	0	0	0	0	0
Bacteria;Firmicutes;Clostridia;Clostridiales;Ruminococcaceae;Anaerotruncus;uncultured bacterium	0	0	0	0	0	0	0	0
Bacteria;Firmicutes;Clostridia;Clostridiales;Ruminococcaceae;Faecalibacterium;uncultured bacterium	0	0	0	0	0	0	0	0
Bacteria;Firmicutes;Clostridia;Clostridiales;Ruminococcaceae;Flavonifractor;__	0	0	0	0	0	0	0	0
Bacteria;Firmicutes;Clostridia;Clostridiales;Ruminococcaceae;Flavonifractor;uncultured bacterium	0	0	0	0	0	0	0	0
Bacteria;Firmicutes;Clostridia;Clostridiales;Ruminococcaceae;Incertae Sedis;__	0	0	0	0	0	0	0	0
Bacteria;Firmicutes;Clostridia;Clostridiales;Ruminococcaceae;Incertae Sedis;uncultured bacterium	0	0	0	0	0	0	0	0
Bacteria;Firmicutes;Clostridia;Clostridiales;Ruminococcaceae;Ruminococcus;__	0	0	0	0	0	0	0	0
Bacteria;Firmicutes;Clostridia;Clostridiales;Ruminococcaceae;Ruminococcus;uncultured bacterium	0	0	0	0	0	0	0	0
Bacteria;Firmicutes;Clostridia;Clostridiales;Ruminococcaceae;Subdoligranulum;__	0	0	0	0	0	0	0	0
Bacteria;Firmicutes;Clostridia;Clostridiales;Ruminococcaceae;Subdoligranulum;uncultured bacterium	0	0	0	0	0	0	0	0
Bacteria;Firmicutes;Clostridia;Clostridiales;Ruminococcaceae;__;__	0	0	0	0	0	0	0	0
Bacteria;Firmicutes;Clostridia;Clostridiales;Ruminococcaceae;uncultured;__	0	0	0	0	0	0	0	0
Bacteria;Firmicutes;Clostridia;Clostridiales;Ruminococcaceae;uncultured;uncultured bacterium	0	0	0	0	0	0	0	0
Bacteria;Firmicutes;Clostridia;Clostridiales;Veillonellaceae;Acidaminococcus;uncultured bacterium	0	0	0	0	0	0	0	0
Bacteria;Firmicutes;Clostridia;Clostridiales;Veillonellaceae;Phascolarctobacterium;uncultured bacterium	0	0	0	0	0	0	0	0
Bacteria;Firmicutes;Clostridia;Clostridiales;__;__;__	0	0	0	0	0	0	0	0
Bacteria;Firmicutes;Erysipelotrichi;Erysipelotrichales;Erysipelotrichaceae;Asteroleplasma;uncultured bacterium	0.00386434	0.00221531	0	0.00114708	0	0	0	0
Bacteria;Firmicutes;Erysipelotrichi;Erysipelotrichales;Erysipelotrichaceae;Holdemania;uncultured bacterium	0	0	0	0	0	0	0	0
Bacteria;Firmicutes;Erysipelotrichi;Erysipelotrichales;Erysipelotrichaceae;Incertae Sedis;__	0	0	0	0	0	0	0	0
Bacteria;Firmicutes;Erysipelotrichi;Erysipelotrichales;Erysipelotrichaceae;Incertae Sedis;uncultured bacterium	0	0	0	0	0	0	0	0
Bacteria;Firmicutes;Erysipelotrichi;Erysipelotrichales;Erysipelotrichaceae;__;__	0	0	0	0	0	0	0	0
Bacteria;Firmicutes;Erysipelotrichi;Erysipelotrichales;Erysipelotrichaceae;uncultured;uncultured Firmicutes bacterium	0	0	0	0	0	0	0	0
Bacteria;Firmicutes;Erysipelotrichi;Erysipelotrichales;Erysipelotrichaceae;uncultured;uncultured bacterium	0	0	0	0	0	0	0	0
Bacteria;Firmicutes;__;__;__;__;__	0	0	0	0	0	0	0	0
Bacteria;Fusobacteria;Fusobacteria;Fusobacteriales;CFT112H7;uncultured bacterium;__	0	0	0	0	0	0	0	0
Bacteria;Gemmatimonadetes;Gemmatimonadetes;BD2-11 terrestrial group;__;__;__	0	0	0	0	0.000101906	0.000371609	0	0
Bacteria;Gemmatimonadetes;Gemmatimonadetes;Gemmatimonadales;Gemmatimonadaceae;uncultured;__	0	0.000134198	0.000161852	0	0	4.64511e-05	0.00142245	5.63825e-05
Bacteria;Gemmatimonadetes;Gemmatimonadetes;Gemmatimonadales;Gemmatimonadaceae;uncultured;uncultured Gemmatimonadales bacterium	0.00368834	0	0	0	0	0	0	0.000441891
Bacteria;Gemmatimonadetes;Gemmatimonadetes;Gemmatimonadales;Gemmatimonadaceae;uncultured;uncultured bacterium	0	0.00147545	0.000229117	0	0.00190125	0.000982719	0.00106999	5.63825e-05
Bacteria;JL-ETNP-Z39;uncultured bacterium;__;__;__;__	0	0	0.000247341	0.00120047	0.0011741	0	0	0
Bacteria;Nitrospirae;Nitrospira;Nitrospirales;0319-6A21;uncultured bacterium;__	0.0168954	0.000418987	0.000404871	0	0.000161786	5.31632e-05	0.000213048	0.00283952
Bacteria;Nitrospirae;Nitrospira;Nitrospirales;Nitrospiraceae;Nitrospira;uncultured bacterium	0	0.000296262	0	0	0.000701073	0	0.000600962	0.000112765
Bacteria;Planctomycetes;OM190;uncultured bacterium;__;__;__	0	0	0.000148191	0.00254907	5.09528e-05	0	0.00086314	0.000264524
Bacteria;Planctomycetes;Planctomycetacia;Planctomycetales;Planctomycetaceae;Gemmata;uncultured bacterium	0	0	0.000989364	0	0	0	0.000751202	0
Bacteria;Planctomycetes;Planctomycetacia;Planctomycetales;Planctomycetaceae;Isosphaera;__	0.000214156	6.01902e-05	0	0	0	0	0	0
Bacteria;Planctomycetes;Planctomycetacia;Planctomycetales;Planctomycetaceae;Pirellula;uncultured bacterium	0	0	0.00112689	0	0	4.64511e-05	0	0.000169147
Bacteria;Planctomycetes;Planctomycetacia;Planctomycetales;Planctomycetaceae;Planctomyces;uncultured Planctomyces sp.	0	0.000179398	0	0	9.44555e-05	5.26011e-05	0	0
Bacteria;Planctomycetes;Planctomycetacia;Planctomycetales;Planctomycetaceae;Planctomyces;uncultured bacterium	0	0	0	0.00084969	0	0.00257746	0	0
Bacteria;Planctomycetes;Planctomycetacia;Planctomycetales;Planctomycetaceae;uncultured;uncultured bacterium	0	0	0.000485555	0	0.00127515	0	0	0.00022553
Bacteria;Proteobacteria;Alphaproteobacteria;Rhizobiales;Bradyrhizobiaceae;Bradyrhizobium;__	0	6.01902e-05	0	0	0	0	5.00801e-05	0
Bacteria;Proteobacteria;Alphaproteobacteria;Rhizobiales;KF-JG30-B3;uncultured bacterium;__	0	0	0	8.4969e-05	0	0	0.000609849	0.000323137
Bacteria;Proteobacteria;Alphaproteobacteria;Rhizobiales;MNG7;uncultured bacterium;__	0.000243309	0	0.000198527	0	0.000161786	0.000105202	5.24356e-05	4.9099e-05
Bacteria;Proteobacteria;Alphaproteobacteria;Rhodospirillales;Rhodospirillaceae;Thalassospira;__	0	0	0	0	0	0	0	0
Bacteria;Proteobacteria;Alphaproteobacteria;Rhodospirillales;Rhodospirillaceae;Thalassospira;uncultured bacterium	0	0	0	0	0	0	0	0
Bacteria;Proteobacteria;Alphaproteobacteria;Rhodospirillales;wr0007;uncultured alpha proteobacterium;__	0	0	0.000494682	5.07048e-05	0	0	0	4.9099e-05
Bacteria;Proteobacteria;Alphaproteobacteria;Rhodospirillales;wr0007;uncultured bacterium;__	0	0.000179398	0	0	0.000161786	0	0	0.000196396
Bacteria;Proteobacteria;Alphaproteobacteria;Rickettsiales;SM2D12;__;__	0	0	0.000325224	0	0	0	0	0
Bacteria;Proteobacteria;Alphaproteobacteria;Rickettsiales;SM2D12;uncultured soil bacterium;__	0	0	0	0	0	0	0.00198234	0.00205313
Bacteria;Proteobacteria;Alphaproteobacteria;Rickettsiales;mitochondria;uncultured bacterium;__	0.00118026	0.00044405	0.000164894	0	0	0	5.57414e-05	0
Bacteria;Proteobacteria;Betaproteobacteria;Burkholderiales;Alcaligenaceae;Parasutterella;uncultured bacterium	0	0	0	0	0	0	0	0
Bacteria;Proteobacteria;Betaproteobacteria;Burkholderiales;Alcaligenaceae;Sutterella;uncultured bacterium	0	0	0	0	0	0	0	0
Bacteria;Proteobacteria;Betaproteobacteria;Burkholderiales;Comamonadaceae;Azohydromonas;__	0.000973236	0	0.000123671	0	0.00053068	0.00049136	5.00801e-05	0.000789355
Bacteria;Proteobacteria;Betaproteobacteria;Burkholderiales;Comamonadaceae;Paucibacter;__	0.000963701	0.000177054	0	0.000145412	0	0.000358718	0	5.86132e-05
Bacteria;Proteobacteria;Betaproteobacteria;Burkholderiales;Comamonadaceae;Polaromonas;__	0	0	0	0	0	0.00126355	5.00801e-05	0.00165963
Bacteria;Proteobacteria;Betaproteobacteria;Burkholderiales;Comamonadaceae;__;__	0.00673121	0.000860921	0.000616831	0.00248429	0.000755644	0.00828368	0.00627415	0.00327614
Bacteria;Proteobacteria;Betaproteobacteria;Burkholderiales;Comamonadaceae;uncultured;__	0.000737667	0.0015853	0.000271862	0.000535412	0.00239478	0.00333523	0.0052577	0.00664733
Bacteria;Proteobacteria;Betaproteobacteria;Burkholderiales;Comamonadaceae;uncultured;uncultured bacterium	0.000428311	0	0	0	4.72277e-05	0	0	0
Bacteria;Proteobacteria;Betaproteobacteria;Burkholderiales;Oxalobacteraceae;Oxalobacter;__	0	0	0	0	0	0	0	0
Bacteria;Proteobacteria;Betaproteobacteria;Nitrosomonadales;Nitrosomonadaceae;uncultured;uncultured Burkholderia sp.	0	0	0	0	0	0	0.000488449	0
Bacteria;Proteobacteria;Betaproteobacteria;TRA3-20;__;__;__	0	0	3.36327e-05	4.24845e-05	0	0	0	0
Bacteria;Proteobacteria;Deltaproteobacteria;Desulfobacterales;Nitrospinaceae;Candidatus Entotheonella;uncultured bacterium	0	0	8.2447e-05	0	0	0	0.000200321	0
Bacteria;Proteobacteria;Deltaproteobacteria;Desulfobacterales;Nitrospinaceae;uncultured;uncultured bacterium	0.0011065	0	0.000100898	0	0	0	0	0
Bacteria;Proteobacteria;Deltaproteobacteria;Desulfovibrionales;Desulfovibrionaceae;Desulfovibrio;uncultured bacterium	0	0	0	0	0	0	0	0
Bacteria;Proteobacteria;Gammaproteobacteria;Enterobacteriales;Enterobacteriaceae;Enterobacter;uncultured bacterium	0	0	0	0	0	0	0	0
Bacteria;Proteobacteria;Gammaproteobacteria;Pseudomonadales;Pseudomonadaceae;Azotobacter;__	0	0	0	4.84707e-05	0	5.31632e-05	0	0
Bacteria;Proteobacteria;Gammaproteobacteria;Xanthomonadales;Sinobacteraceae;Panacagrimonas;__	0	0	0	0	0.0144594	0	0	0
Bacteria;Proteobacteria;Gammaproteobacteria;Xanthomonadales;Sinobacteraceae;uncultured;__	0	0	8.09258e-05	0	5.39287e-05	0	0	5.86132e-05
Bacteria;Proteobacteria;Gammaproteobacteria;Xanthomonadales;Sinobacteraceae;uncultured;uncultured bacterium	0.000276625	0.000945459	0.00291151	0.00156957	0.00458982	0.000895343	0.00366519	0.00499811
Bacteria;Proteobacteria;Gammaproteobacteria;Xanthomonadales;Xanthomonadaceae;Arenimonas;uncultured bacterium	0	0.00103612	0.000242777	0	0.000323572	0.000700078	0.00167984	0.000575915
Bacteria;Proteobacteria;Gammaproteobacteria;Xanthomonadales;Xanthomonadaceae;Lysobacter;__	0	0	0.00105835	0.000861662	0.000104882	0.00119591	0.000977849	0.00284589
Bacteria;Proteobacteria;Gammaproteobacteria;Xanthomonadales;Xanthomonadaceae;Pseudoxanthomonas;__	0	0	0	0	0	0.000210967	0	0
Bacteria;Proteobacteria;Gammaproteobacteria;Xanthomonadales;Xanthomonadaceae;Rhodanobacter;__	0.000729927	0.000298606	0	0	0	0	0	0
Bacteria;Proteobacteria;Gammaproteobacteria;Xanthomonadales;Xanthomonadaceae;Xanthomonas;__	0	0	0	0	0	9.90523e-05	0	0
Bacteria;Proteobacteria;Gammaproteobacteria;Xanthomonadales;Xanthomonadaceae;__;__	0	0	0	0	0	0.0013593	0.00371159	0.000274629
Bacteria;Proteobacteria;Gammaproteobacteria;Xanthomonadales;Xanthomonadaceae;uncultured;__	0	0	0	0	0	5.26011e-05	0	5.63825e-05
Bacteria;Proteobacteria;Gammaproteobacteria;Xanthomonadales;Xanthomonadaceae;uncultured;uncultured bacterium	0	0	0	8.4969e-05	0.00203739	0.00050366	0.00151357	0
Bacteria;Proteobacteria;Gammaproteobacteria;__;__;__;__	0	0	0	0	0.000107857	0.000212653	0	0
Bacteria;Proteobacteria;__;__;__;__;__	0	0	0	0	0	0	0	0
Bacteria;__;__;__;__;__;__	0	0	0	0	0	0	0	0
Eukaryota;Alveolata;Apicomplexa;Coccidia;Eucoccidiorida;Eimeriorina;Eimeriidae	0.0193183	0.0107407	0.00520496	0.00837553	0.00242364	0.00525421	0.0239481	0.022216
Eukaryota;Alveolata;Apicomplexa;Coccidia;Eucoccidiorida;Eimeriorina;__	0.0239757	0.0270773	0.0504677	0.0157244	0.0864648	0.0277185	0.032811	0.0269202
Eukaryota;Alveolata;Apicomplexa;__;__;__;__	0	0	0	0	0.000283366	0.000265816	0	0
Eukaryota;Alveolata;Ciliophora;Intramacronucleata;Colpodea;Colpodida;Colpodidae	0.000671035	0.000414298	0.00119618	0.00010141	0.00102869	0.00298784	0.00251608	0.00379813
Eukaryota;Alveolata;Ciliophora;Intramacronucleata;Colpodea;Colpodida;__	0.00209695	5.90179e-05	3.36327e-05	0	0	0.000105764	0.00178434	0.00226279
Eukaryota;Alveolata;Ciliophora;Intramacronucleata;Colpodea;Cyrtolophosidida;__	0.000700774	0	0.000850512	0	0.001237	5.26011e-05	0.000256062	5.63825e-05
Eukaryota;Alveolata;Ciliophora;Intramacronucleata;Colpodea;__;__	0	0.000148017	0.00129227	9.69415e-05	0.000862473	0.000205941	0.00129254	0.00048277
Eukaryota;Alveolata;Ciliophora;Intramacronucleata;Spirotrichea;Stichotrichia;Sporadotrichida	0.00194647	0.00292798	0.00205648	0.000297527	0.019909	0.0116562	0.00947366	0.0037239
Eukaryota;Alveolata;Ciliophora;Intramacronucleata;Spirotrichea;Stichotrichia;Urostylida	0	0	0	0	0	0.000146065	0	0
Eukaryota;Alveolata;Ciliophora;Intramacronucleata;Spirotrichea;__;__	0	0	0	0	9.44555e-05	0.00725002	0	0
Eukaryota;Alveolata;Ciliophora;__;__;__;__	9.22084e-05	0.00131246	0.00011608	0	0.00175396	0.000537811	0.00255852	0.000293066
Eukaryota;Alveolata;__;__;__;__;__	0.000107078	0.000805191	0	0	0.00574326	0.00092222	0.000262178	0
Eukaryota;Amoebozoa;Centramoebida;Acanthamoebidae;Acanthamoeba;__;__	0	0	0	4.84707e-05	0	0.000252392	0	0
Eukaryota;Amoebozoa;Flabellinea;Flamella;Flamella balnearia;__;__	0	0.000476604	0	0	0	0	0	0
Eukaryota;Amoebozoa;Flabellinea;Flamella;Flamella sp. WBT;__;__	0	0.000222025	0	0	0.000917151	0.00143041	0	0
Eukaryota;Amoebozoa;Mycetozoa;Protosteliales;Protosteliaceae;Nematostelium;Nematostelium ovatum	0.001398	0	0	0	0	0	0	0
Eukaryota;Amoebozoa;Mycetozoa;Protosteliales;Protosteliaceae;__;__	0.00148721	0.000734928	0.000299425	0	0.000305717	0.000158365	0	0
Eukaryota;Amoebozoa;Mycetozoa;Protosteliales;__;__;__	0.000107078	0.000830483	0	0	0	0	0	4.9099e-05
Eukaryota;Amoebozoa;Tubulinea;Euamoebida;Echinamoebidae;Filamoeba;__	0	0.000725093	4.12235e-05	4.84707e-05	0	0.0016184	0.000891862	0.00616935
Eukaryota;Amoebozoa;Tubulinea;Euamoebida;Leptomyxida;Flabellulidae;__	0	0	0.000487091	0	0.00132995	0.000185805	0.000105821	0.00049099
Eukaryota;Amoebozoa;Tubulinea;Euamoebida;Tubulinida;Hartmannellidae;Hartmannella	9.22084e-05	0.000193216	0.000932959	0.0131091	0.0168472	0.17268	0.0039668	0.0094481
Eukaryota;Amoebozoa;Tubulinea;unclassified Lobosea;Lobosea sp. Mb_5C;__;__	0	0	0.000337606	0.000552298	0	0	0.000558898	0.000784302
Eukaryota;Fungi;Blastocladiomycota;Blastocladiomycetes;Blastocladiales;__;__	0	0	0	0	0.000155085	0	0	0
Eukaryota;Fungi;Chytridiomycota;Chytridiomycetes;Spizellomycetales;Spizellomycetaceae;Spizellomyces	0	0	0.000842891	4.84707e-05	0.00124143	0.000158928	0	5.63825e-05
Eukaryota;Fungi;Chytridiomycota;Chytridiomycetes;Spizellomycetales;Spizellomycetaceae;__	0.000243309	0	0	0	0	0.000105764	0.0021966	0
Eukaryota;Fungi;Chytridiomycota;Chytridiomycetes;Spizellomycetales;__;__	0	0	0.000242777	4.84707e-05	0.0008948	0	0.000402997	4.9099e-05
Eukaryota;Fungi;Chytridiomycota;Chytridiomycetes;__;__;__	0.000383703	0.00100682	0	0	0	0	5.00801e-05	0
Eukaryota;Fungi;Chytridiomycota;__;__;__;__	0.00920471	0.00334441	0.00439048	0.000901467	0.0047545	0.000192517	0.00693831	0.00756398
Eukaryota;Fungi;Chytridiomycota;environmental samples;__;__;__	0	0	0	0	0.000840122	0	5.57414e-05	0.000245495
Eukaryota;Fungi;Chytridiomycota;environmental samples;uncultured Chytridiomycota;__;__	0.0024539	0.00152159	0.00230028	0.000374275	0.00230331	0.0171356	0.00137229	0.000882846
Eukaryota;Fungi;Dikarya;Ascomycota;Pezizomycotina;Dothideomycetes;Dothideomycetidae	0.00213267	0.000420159	0	0	0	0	0	0
Eukaryota;Fungi;Dikarya;Ascomycota;Pezizomycotina;Eurotiomycetes;__	0	0.00347206	0	0	0	0	0	0
Eukaryota;Fungi;Dikarya;Ascomycota;Pezizomycotina;Leotiomycetes;Helotiales	0	0.000238416	0	0	0	0	0	5.86132e-05
Eukaryota;Fungi;Dikarya;Ascomycota;Pezizomycotina;Pezizomycetes;Pezizales	0.000107078	0.000222025	0.000975347	0.000304229	0.00104507	0.000298281	0	0.000674816
Eukaryota;Fungi;Dikarya;Ascomycota;Pezizomycotina;Sordariomycetes;Hypocreomycetidae	0	0.000785512	0	0	0	0.000157803	0	0.00100983
Eukaryota;Fungi;Dikarya;Ascomycota;Pezizomycotina;Sordariomycetes;Sordariomycetidae	0.00117786	0.00100988	0.00156217	0.000309364	0.000479727	5.31632e-05	5.00801e-05	0.000234453
Eukaryota;Fungi;Dikarya;Ascomycota;Pezizomycotina;Sordariomycetes;Xylariomycetidae	0	5.90179e-05	0	0	0	0	0.000111483	0.000117226
Eukaryota;Fungi;Dikarya;Ascomycota;Saccharomycotina;Saccharomycetes;Saccharomycetales	0.00234982	0.00305212	0	9.91755e-05	0.0255157	0.0523254	0.00015024	0
Eukaryota;Fungi;Dikarya;Ascomycota;Saccharomycotina;__;__	0	0	0	0	0.000209014	0.000252392	0	0
Eukaryota;Fungi;Dikarya;Ascomycota;__;__;__	0.000734675	0.000177054	0	0	0	5.26011e-05	0.00039019	0.000173609
Eukaryota;Fungi;Dikarya;Ascomycota;mitosporic Ascomycota;__;__	0.00366629	0.00121246	0.000168163	0.000456343	0.00390102	0.00361849	0.00336992	0.00213874
Eukaryota;Fungi;Dikarya;Basidiomycota;Agaricomycotina;Agaricomycetes;Agaricomycetidae	0.0101398	0.0044709	0	0.000193883	0.00137795	0.00305901	0.000585304	0.00638657
Eukaryota;Fungi;Dikarya;Basidiomycota;Agaricomycotina;Agaricomycetes;Auriculariales	0	0.000554358	0	0	0	0	0	0
Eukaryota;Fungi;Dikarya;Basidiomycota;Agaricomycotina;Agaricomycetes;__	0.00381019	0.00607332	0.00236911	0.00102825	0.0100867	0.000637959	0.0150907	0.010916
Eukaryota;Fungi;Dikarya;Basidiomycota;Agaricomycotina;Tremellomycetes;Cystofilobasidiales	0	0	6.72653e-05	5.07048e-05	0	0	0.00046911	0.000154581
Eukaryota;Fungi;Dikarya;Basidiomycota;Agaricomycotina;Tremellomycetes;Tremellales	0	0.0055117	0.00210407	0.000297527	9.44555e-05	0.0060725	5.00801e-05	0.000112765
Eukaryota;Fungi;Dikarya;Basidiomycota;Agaricomycotina;Tremellomycetes;__	0	0.000119208	0	0	0	0	0	0
Eukaryota;Fungi;Dikarya;Basidiomycota;Agaricomycotina;__;__	0	0.00196776	0.0028324	0.00079117	0	0	0.000655753	0.00022553
Eukaryota;Fungi;Dikarya;Basidiomycota;Pucciniomycotina;Agaricostilbomycetes;Agaricostilbomycetes incertae sedis	0	0.000355051	0	0	0	0	0.00160728	0.0294729
Eukaryota;Fungi;Dikarya;Basidiomycota;__;__;__	0	0	0.000534384	0.000329557	0	0	0	0
Eukaryota;Fungi;Dikarya;__;__;__;__	0.0729621	0.496112	0.00461755	0.00166364	0.0277286	0.0111305	0.00891216	0.0108918
Eukaryota;Fungi;Fungi incertae sedis;Basal fungal lineages;Kickxellomycotina;Kickxellales;Kickxellaceae	9.22084e-05	0	0.000291834	8.4969e-05	5.39287e-05	0	0.000852233	0.000267346
Eukaryota;Fungi;Fungi incertae sedis;Basal fungal lineages;Mucoromycotina;Mortierellales;Mortierellaceae	0	0	0	0	5.39287e-05	5.31632e-05	0	0
Eukaryota;Fungi;Fungi incertae sedis;Basal fungal lineages;Mucoromycotina;Mucorales;Cunninghamellaceae	0	0.00868936	0.000247341	4.84707e-05	0	0	0.000334448	0.00202977
Eukaryota;Fungi;Fungi incertae sedis;Basal fungal lineages;Mucoromycotina;Mucorales;Mucoraceae	0	0.00951165	4.12235e-05	0	0.00131728	0.00146952	0.00911862	0.0145152
Eukaryota;Fungi;Fungi incertae sedis;Basal fungal lineages;Mucoromycotina;Mucorales;__	0	0.000372615	0.00496016	0.00164265	0.0021023	0.000745967	0	0
Eukaryota;Fungi;Fungi incertae sedis;Basal fungal lineages;Mucoromycotina;__;__	0.00446762	0.000767233	0	0	0	0	0.000167224	0.000196396
Eukaryota;Fungi;Fungi incertae sedis;Basal fungal lineages;__;__;__	0.000214156	0.000281043	0.000848407	0	0.0151885	0.0434726	5.57414e-05	0.00237414
Eukaryota;Fungi;Fungi incertae sedis;Basal fungal lineages;unclassified zygomycetes;zygomycete sp. AM-2008a;__	0.00565143	0.00379501	0.00491114	0.00128151	0.00111574	4.64511e-05	5.57414e-05	0.00033042
Eukaryota;Fungi;Glomeromycota;Glomeromycetes;Glomerales;Glomeraceae;Glomus	0.00330754	0.000848046	0	0	0.000773199	5.26011e-05	0	0
Eukaryota;Fungi;Glomeromycota;Glomeromycetes;Glomerales;Glomeraceae;environmental samples	0.0033224	0.00360157	0	0.00013344	0	0	0.000105821	0
Eukaryota;Fungi;__;__;__;__;__	0.0255379	0.120219	0.0108622	0.00575706	0.00902576	0.00705152	0.0102062	0.0130284
Eukaryota;Fungi;environmental samples;__;__;__;__	0	0	0	0	0.00102203	0.000105202	0	0.000410292
Eukaryota;Fungi;environmental samples;uncultured fungus;__;__;__	0.000243309	0.000119208	0	0.000354934	0	0	0.00010016	5.86132e-05
Eukaryota;Ichthyosporea;Ichthyophonida;__;__;__;__	0	0	0.000276652	0	0	0	0.00139072	0.000351679
Eukaryota;Metazoa;Arthropoda;Myriapoda;Chilopoda;Pleurostigmophora;Lithobiomorpha	0	0	0	0	0.00015881	0	0	0
Eukaryota;Metazoa;Nematoda;Chromadorea;Araeolaimida;__;__	0.00188758	0.00166422	0.000123671	0	0	0.000744285	0	0.00399605
Eukaryota;Metazoa;Nematoda;Chromadorea;Rhabditida;Cephaloboidea;Cephalobidae	0.00758068	0.00434604	0.00122677	0.00697038	0.0160467	0.0182664	0.00257665	0.00432869
Eukaryota;Metazoa;Nematoda;Chromadorea;Tylenchida;Aphelenchoidea;Aphelenchidae	0	0	0.00011608	0	0.000916788	0.00761193	0.000213048	0.000169147
Eukaryota;Metazoa;Nematoda;Chromadorea;Tylenchida;Aphelenchoidoidea;Aphelenchoididae	0	0	0	0	0	0	5.57414e-05	0.00017584
Eukaryota;Metazoa;Nematoda;Chromadorea;Tylenchida;Tylenchina;Criconematoidea	0.00819695	0.00587841	0.000840817	8.4969e-05	0.00867954	0.000325158	0	0
Eukaryota;Metazoa;Nematoda;Chromadorea;Tylenchida;Tylenchina;Tylenchoidea	0.0119779	0.00228933	0	0.00139784	0	0.000832719	0.00117201	0.00345596
Eukaryota;Metazoa;Nematoda;Enoplea;Dorylaimida;__;__	0	0.000148017	0	0	0	0	0	0.00220946
Eukaryota;Metazoa;Nematoda;Nematoda environmental samples;uncultured nematode;__;__	0.00182631	0.00324599	0.00123671	0	0	0	0.000400641	0
Eukaryota;Metazoa;Nematoda;__;__;__;__	0.000243309	0	0	0	0	5.31632e-05	0	4.9099e-05
Eukaryota;Metazoa;Rotifera;Monogononta;Ploimida;__;__	0.000107078	0	0	0	0	0	0	0.000147297
Eukaryota;Metazoa;__;__;__;__;__	0.000184417	0.00029509	0	0	0	0	0	0
Eukaryota;Rhizaria;Cercozoa;Cercomonadida;Cercomonadidae;Cercomonas;__	0.000383703	0.000772637	0.000122149	0.000662866	0.000155085	0.00150817	0.000365644	0.00171859
Eukaryota;Rhizaria;Cercozoa;Cercomonadida;Cercomonadidae;Paracercomonas;Paracercomonas crassicauda	0	0.000430232	0	4.24845e-05	0	0	0.000167224	0.000293066
Eukaryota;Rhizaria;Cercozoa;Cercomonadida;Cercomonadidae;Paracercomonas;__	0	0	0	0	0	0	0.000367049	5.63825e-05
Eukaryota;Rhizaria;Cercozoa;Cercomonadida;Cercomonadidae;__;__	0.0014426	0.000590179	0.00119919	0.000442939	0	0	0.00110978	0.000844555
Eukaryota;Rhizaria;Cercozoa;Cercomonadida;Cercomonadidae;environmental samples;uncultured cercomonad	0	0.000177054	8.2447e-05	4.24845e-05	0	0	0	0
Eukaryota;Rhizaria;Cercozoa;Cercomonadida;Heteromitidae;__;__	0.00145448	0.000909409	0.00157091	0.000279568	0.000783197	0.000397895	0.00152588	0.00204974
Eukaryota;Rhizaria;Cercozoa;Cercomonadida;__;__;__	0.0351442	0.00576911	0.0049688	0.00648839	0.0144036	0.0202356	0.0103986	0.0116772
Eukaryota;Rhizaria;Cercozoa;Gymnophrys;__;__;__	0	0	0	0	0	0.00082323	0	0
Eukaryota;Rhizaria;Cercozoa;Plasmodiophorida;Plasmodiophoridae;Spongospora;__	0.00129092	0.000178226	0.000108489	4.84707e-05	0	0	0.000200321	0
Eukaryota;Rhizaria;Cercozoa;Plasmodiophorida;Plasmodiophoridae;__;__	0.000597859	0.00230268	0.000297903	4.24845e-05	0.000200086	0	0.000505512	0.000105482
Eukaryota;Rhizaria;Cercozoa;Silicofilosea;Euglyphida;Euglyphidae;__	0.000184417	0	0	0	0.000209014	0	0.000562204	0.000281912
Eukaryota;Rhizaria;Cercozoa;Silicofilosea;Euglyphida;__;__	0	0	0	0	0	0	0.000350561	0.00022553
Eukaryota;Rhizaria;Cercozoa;Silicofilosea;Thaumatomonadida;Thaumatomastigidae;__	0	0	0	0	0.0133621	0.00490857	0.0010464	0.00140451
Eukaryota;Rhizaria;Cercozoa;Vampyrellidae;Platyreta;Platyreta germanica;__	0.0015913	0.00113962	6.72653e-05	0.000254907	0.00181328	0.000317855	0.00445194	0.00578617
Eukaryota;Rhizaria;Cercozoa;__;__;__;__	0.0179888	0.0144432	0.00543943	0.00759286	0.0176502	0.0131399	0.0214303	0.0198423
Eukaryota;Rhizaria;Cercozoa;environmental samples;Thaumatomonadida environmental sample;__;__	0	0.000177054	3.36327e-05	0	5.39287e-05	0	0.000662364	0.000301878
Eukaryota;Rhizaria;Cercozoa;environmental samples;__;__;__	0.000475911	0.000577305	0.000336327	0	0.00108816	0.00079298	0.000154951	0.00126612
Eukaryota;Rhizaria;Cercozoa;environmental samples;uncultured cercozoan;__;__	0.00355683	0.00297832	0.00315081	0.000503963	0.0119189	0.00239127	0.00339521	0.0033821
Eukaryota;Rhizaria;__;__;__;__;__	0	0	0	0	0.00192231	0.0022832	0	0.000156811
Eukaryota;Viridiplantae;Chlorophyta;Chlorophyceae;Chlamydomonadales;Chlamydomonadaceae;__	0	0.000118036	0.000123671	5.07048e-05	0.00253606	0.00121441	0.00114792	0.000498976
Eukaryota;Viridiplantae;Chlorophyta;Chlorophyceae;Chlamydomonadales;Dunaliellaceae;__	0	0	0.000464319	0.000354934	0.000239864	9.96143e-05	0.00059051	0.00322906
Eukaryota;Viridiplantae;Chlorophyta;Chlorophyceae;Chlamydomonadales;Dunaliellaceae;environmental samples	0	0	0	0	0	0	0.000250401	5.86132e-05
Eukaryota;Viridiplantae;Chlorophyta;Chlorophyceae;Chlamydomonadales;__;__	0.00203448	0.00029509	0.00219333	0.000348231	0.00379498	0.00135149	0.00721714	0.00135528
Eukaryota;Viridiplantae;Chlorophyta;Chlorophyceae;Chlorococcales;Chlorococcaceae;Chlorococcum	0.000276625	0	0	0	0	0	0.000104871	0.00067659
Eukaryota;Viridiplantae;Chlorophyta;Chlorophyceae;Chlorococcales;__;__	0	0	0	0	0.000290067	0.000371018	0	4.9099e-05
Eukaryota;Viridiplantae;Chlorophyta;Chlorophyceae;Sphaeropleales;Hydrodictyaceae;__	0	0	6.72653e-05	0	0.000308693	0.000105202	0	0
Eukaryota;Viridiplantae;Chlorophyta;Chlorophyceae;Sphaeropleales;Scenedesmaceae;__	0	0	0.000872232	0.000289306	0.000558983	0.000145503	0.00344902	0.00162756
Eukaryota;Viridiplantae;Chlorophyta;Chlorophyceae;__;__;__	0.00160617	7.40083e-05	0.00167541	0.000249056	0.00059876	0.00229154	0.00171434	0.000723804
Eukaryota;Viridiplantae;Chlorophyta;Trebouxiophyceae;Chlorella;'Chlorella' saccharophila;__	0.000321234	0.000888099	0	5.07048e-05	9.44555e-05	0	0	0
Eukaryota;Viridiplantae;Chlorophyta;Trebouxiophyceae;Chlorellales;Chlorellaceae;Chlorella	0	0	4.12235e-05	0	0.000627042	0.000106326	0	0.000789812
Eukaryota;Viridiplantae;Chlorophyta;Trebouxiophyceae;Chlorellales;Chlorellaceae;Prototheca	0	0.000178226	0	0	0	0	0	0.000507442
Eukaryota;Viridiplantae;Chlorophyta;Trebouxiophyceae;__;__;__	0.000107078	0.00047566	0.000181824	5.07048e-05	0.000385272	0.000105764	0.000104871	0.000196396
Eukaryota;Viridiplantae;Chlorophyta;Ulvophyceae;__;__;__	0	0	0	0	0.013737	0.00123617	0.000760624	0.000161864
Eukaryota;Viridiplantae;Chlorophyta;__;__;__;__	0	0.000118036	0.000299425	0.000474167	0.000188911	0	0.00209127	0.000509082
Eukaryota;Viridiplantae;Streptophyta;Embryophyta;Anthocerotophyta;Anthocerotopsida;__	0	0	0	0	0	0	0	0.0011388
Eukaryota;Viridiplantae;Streptophyta;Embryophyta;Bryophyta;Bryophytina;Bryopsida	0	0	4.12235e-05	0	0	0	0.00244039	0.000220477
Eukaryota;Viridiplantae;Streptophyta;Embryophyta;Tracheophyta;Moniliformopses;Polypodiopsida	0.00171923	0.0310218	0.000884598	0.000612161	0	0	0.00880654	0.00384817
Eukaryota;Viridiplantae;Streptophyta;Embryophyta;Tracheophyta;Spermatophyta;Magnoliophyta	0	0.00462971	0	0	0	0	0.0225001	0.0987933
Eukaryota;Viridiplantae;Streptophyta;Embryophyta;Tracheophyta;__;__	0	0	0	0	0.000909701	0.034161	0	0
Eukaryota;Viridiplantae;Streptophyta;Zygnemophyceae;Zygnematales;Mesotaeniaceae;__	0.000107078	0.00229	0.000168163	0	0	0	0.000262178	0
Eukaryota;Viridiplantae;Streptophyta;__;__;__;__	0.0288776	0.0261336	0.0351615	0.00961666	0.00158322	0.000583671	0.0464843	0.040647
Eukaryota;__;__;__;__;__;__	0.022727	0.0142072	0.0441589	0.0270568	0.0470023	0.0429463	0.0517706	0.0611333
Eukaryota;environmental samples;__;__;__;__;__	0.0013474	0.000666532	0.000542202	0.00163492	0.00581342	0.00658263	0.00430244	0.00392181
Eukaryota;environmental samples;uncultured Banisveld eukaryote;__;__;__;__	0.000428311	0.00044405	0	0	5.09528e-05	0	5.24356e-05	0
Eukaryota;environmental samples;uncultured eukaryote;__;__;__;__	0.0265385	0.0323502	0.00548957	0.00608218	0.0424961	0.125009	0.0178764	0.0255017
Eukaryota;environmental samples;uncultured eukaryotic picoplankton;__;__;__;__	0.000752537	0.000180571	0.000134531	0	0	0	0	0
Eukaryota;environmental samples;uncultured freshwater eukaryote;__;__;__;__	0	0	0	0.000175924	5.39287e-05	4.64511e-05	0	0.000313623
Eukaryota;environmental samples;uncultured marine eukaryote;__;__;__;__	0.000428311	0.000282215	0.000242777	0	0	0	0	0
Eukaryota;soil amoeba AND16;__;__;__;__;__	0	6.01902e-05	3.36327e-05	0	0.000148384	0.0025295	0.000213048	0
Eukaryota;stramenopiles;Bicosoecida;__;__;__;__	0.000184417	0.000177054	0	0	5.09528e-05	0.00379377	0	0
Eukaryota;stramenopiles;Bicosoecida;environmental samples;uncultured bicosoecid;__;__	0	0	0	0	0.000323572	0.00172354	0	0.000169147
Eukaryota;stramenopiles;Hyphochytriomycetes;Rhizidiomycetaceae;Rhizidiomyces;Rhizidiomyces apophysatus;__	0	0	0	0	0.000655665	0	0	0
Eukaryota;stramenopiles;Labyrinthulida;__;__;__;__	0	0	0	0	0.00636831	0.00165423	0	0
Eukaryota;stramenopiles;Oomycetes;Peronosporales;Phytophthora;Phytophthora infestans T30-4;__	0.000276625	0	0	0	0	0	0.000104871	5.86132e-05
Eukaryota;stramenopiles;Oomycetes;Pythiales;Pythiaceae;unclassified Pythiaceae;Pythiaceae sp. PHY1	0.000214156	0	0.000232159	0.000436953	0.00176723	0.000105202	0.000616995	0.000213194
Eukaryota;stramenopiles;Oomycetes;Pythiales;__;__;__	0.000535389	0	0.00023975	4.84707e-05	0.0026519	0.000105764	0.000810704	0.000169147
Eukaryota;stramenopiles;Oomycetes;Saprolegniales;Saprolegniaceae;Aphanomyces;__	0	0	0	0	0	0	0.00672679	0.001116
Eukaryota;stramenopiles;Oomycetes;Saprolegniales;Saprolegniaceae;Saprolegnia;unclassified Saprolegnia	0.00116539	0.00122323	0	0	0	0	0.000202676	0.000652854
Eukaryota;stramenopiles;Oomycetes;__;__;__;__	0	7.40083e-05	0	0	0.000203811	0	5.57414e-05	0.000117226
Eukaryota;stramenopiles;Synurophyceae;__;__;__;__	0	0	0	0	0	0.000298843	0	0
Eukaryota;stramenopiles;__;__;__;__;__	0.000627598	0.00191577	0.000531584	0.000961911	0.00370416	0.000582576	0.00620896	0.00982865
Unassigned;__;__;__;__;__;__	0.0830197	0.02887	0.0351859	0.0214355	0.0946856	0.142791	0.0787154	0.0786623
Number of Unique OTUs:	118	141	123	104	150	136	159	172
